# Supplementary material for: 1-Benzyl-2-phenyl-1H-benzimidazole–4,4′-(cyclo­hexane-1,1-di­yl)diphenol (1/1)
Source: Acta Crystallogr Sect E Struct Rep Online. 2011 Jun 25;67(Pt 7):o1829. doi: 10.1107/S1600536811024007 (PMC3152116; doi:10.1107/S1600536811024007)
Supplement: Supplementary file 1 [file e-67-o1829-sup1.cif]

##############################################################################
#                                                                            #
# This CIF contains the data in a paper accepted for publication in          #
# Acta Crystallographica Section E. It conforms to the requirements of       #
# Notes for Authors for Acta Crystallographica Section E, and has been       #
# peer reviewed under the auspices of the IUCr Commission on Journals.       #
#                                                                            #
# Full details of the Crystallographic Information File format               #
# are given in the paper "The Crystallographic Information File (CIF):       #
# a New Standard Archive File for Crystallography" by S. R. Hall, F. H.      #
# Allen and I. D. Brown [Acta Cryst. (1991), A47, 655-685].                  #
#                                                                            #
# The current version of the core CIF dictionary is obtainable from          #
# ftp://ftp.iucr.org/pub/cif_core.dic.                                       #
#                                                                            #
# Software is freely available for graphical display of the structure(s)     #
# in this CIF. For information consult the CIF software page                 #
# http://www.iucr.org/resources/cif/software.                                #
#                                                                            #
# This file may be used for bona fide research purposes within the           #
# scientific community so long as proper attribution is given to the journal # 
# article from which it was obtained.                                        #
#                                                                            #
##############################################################################
data_I
_audit_creation_method     SHELXL-97
_chemical_name_systematic
;
1-Benzyl-2-phenyl-1<i>H</i>-benzimidazole--4,4'-(cyclohexane-1,1-diyl)diphenol
(1/1)
;
_chemical_name_common     ?
_chemical_formula_moiety     'C20 H16 N2, C18 H20 O2'
_chemical_formula_sum     'C38 H36 N2 O2'
_chemical_formula_iupac     'C20 H16 N2, C18 H20 O2'
_chemical_formula_weight     552.69
_chemical_melting_point     ?
_symmetry_cell_setting     triclinic
_symmetry_space_group_name_H-M     'P -1'
_symmetry_space_group_name_Hall     '-P 1'
loop_
    _symmetry_equiv_pos_as_xyz
    'x, y, z'
    '-x, -y, -z'
_cell_length_a     10.448(3)
_cell_length_b     10.853(3)
_cell_length_c     14.462(4)
_cell_angle_alpha     102.518(5)
_cell_angle_beta     94.156(5)
_cell_angle_gamma     108.605(5)
_cell_volume     1499.5(7)
_cell_formula_units_Z     2
_cell_measurement_reflns_used     184
_cell_measurement_theta_min     2.51
_cell_measurement_theta_max     22.64
_cell_measurement_temperature     293(2)
_exptl_crystal_description     block
_exptl_crystal_colour     colourless
_exptl_crystal_size_max     0.20
_exptl_crystal_size_mid     0.18
_exptl_crystal_size_min     0.18
_exptl_crystal_density_diffrn     1.224
_exptl_crystal_density_meas     ?
_exptl_crystal_density_method     'not measured'
_exptl_crystal_F_000     588
_exptl_absorpt_coefficient_mu     0.075
_exptl_absorpt_correction_type     multi-scan
_exptl_absorpt_process_details     '(SADABS; Bruker, 2001)'
_exptl_absorpt_correction_T_min     0.982
_exptl_absorpt_correction_T_max     0.989
_exptl_special_details
;
;
_diffrn_ambient_temperature     293(2)
_diffrn_radiation_type     MoK\a
_diffrn_radiation_wavelength     0.71073
_diffrn_radiation_source     'fine-focus sealed tube'
_diffrn_radiation_monochromator     graphite
_diffrn_measurement_device_type     'Bruker SMART CCD area-detector'
_diffrn_measurement_method     '\f and \w'
_diffrn_detector_area_resol_mean     ?
_diffrn_reflns_number     8312
_diffrn_reflns_av_R_equivalents     0.0232
_diffrn_reflns_av_sigmaI/netI     0.0553
_diffrn_reflns_theta_min     1.46
_diffrn_reflns_theta_max     26.04
_diffrn_reflns_theta_full     26.04
_diffrn_measured_fraction_theta_max     0.965
_diffrn_measured_fraction_theta_full     0.965
_diffrn_reflns_limit_h_min     -12
_diffrn_reflns_limit_h_max     6
_diffrn_reflns_limit_k_min     -13
_diffrn_reflns_limit_k_max     13
_diffrn_reflns_limit_l_min     -16
_diffrn_reflns_limit_l_max     17
_diffrn_standards_number     ?
_diffrn_standards_interval_count     ?
_diffrn_standards_interval_time     ?
_diffrn_standards_decay_%     ?
_refine_special_details
;
Refinement of <i>F</i>^2^ against ALL reflections. The weighted <i>R</i>-factor
<i>wR</i> and goodness of fit <i>S</i> are based on <i>F</i>^2^, conventional
<i>R</i>-factors <i>R</i> are based on <i>F</i>, with <i>F</i> set to zero for
negative <i>F</i>^2^. The threshold expression of <i>F</i>^2^ >
\s(<i>F</i>^2^) is used only for calculating <i>R</i>-factors(gt) <i>etc</i>.
and is not relevant to the choice of reflections for refinement.
<i>R</i>-factors based on <i>F</i>^2^ are statistically about twice as large
as those based on <i>F</i>, and <i>R</i>- factors based on ALL data will be
even larger.
;
_reflns_number_total     5714
_reflns_number_gt     3748
_reflns_threshold_expression     I>2\s(I)
_refine_ls_structure_factor_coef     Fsqd
_refine_ls_matrix_type     full
_refine_ls_R_factor_all     0.1056
_refine_ls_R_factor_gt     0.0691
_refine_ls_wR_factor_gt     0.1258
_refine_ls_wR_factor_ref     0.1400
_refine_ls_goodness_of_fit_ref     1.072
_refine_ls_restrained_S_all     1.072
_refine_ls_number_reflns     5714
_refine_ls_number_parameters     381
_refine_ls_number_restraints     0
_refine_ls_hydrogen_treatment     constr
_refine_ls_weighting_scheme     calc
_refine_ls_weighting_details
         'calc w=1/[\s^2^(Fo^2^)+(0.0378P)^2^+0.5518P] where P=(Fo^2^+2Fc^2^)/3'
_atom_sites_solution_hydrogens     geom
_atom_sites_solution_primary     direct
_atom_sites_solution_secondary     difmap
_refine_ls_shift/su_max     0.000
_refine_ls_shift/su_mean     0.000
_refine_diff_density_max     0.192
_refine_diff_density_min     -0.195
_refine_ls_extinction_method     none
_refine_ls_extinction_coef     ?
loop_
    _atom_type_symbol
    _atom_type_description
    _atom_type_scat_dispersion_real
    _atom_type_scat_dispersion_imag
    _atom_type_scat_source
    'C' 'C' 0.0033 0.0016
                         'International Tables Vol C Tables 4.2.6.8 and 6.1.1.4'
    'H' 'H' 0.0000 0.0000
                         'International Tables Vol C Tables 4.2.6.8 and 6.1.1.4'
    'N' 'N' 0.0061 0.0033
                         'International Tables Vol C Tables 4.2.6.8 and 6.1.1.4'
    'O' 'O' 0.0106 0.0060
                         'International Tables Vol C Tables 4.2.6.8 and 6.1.1.4'
_computing_data_collection     'SMART (Bruker, 2001)'
_computing_cell_refinement     'SAINT (Bruker, 2001)'
_computing_data_reduction     'SAINT (Bruker, 2001)'
_computing_structure_solution     'SHELXS97 (Sheldrick, 2008)'
_computing_structure_refinement     'SHELXL97 (Sheldrick, 2008)'
_computing_molecular_graphics     'SHELXTL (Sheldrick, 2008)'
_computing_publication_material
    'SHELXL97 (Sheldrick, 2008), PLATON (Spek, 2009) and WinGX (Farrugia, 1999)'
loop_
    _atom_site_type_symbol
    _atom_site_label
    _atom_site_fract_x
    _atom_site_fract_y
    _atom_site_fract_z
    _atom_site_U_iso_or_equiv
    _atom_site_adp_type
    _atom_site_calc_flag
    _atom_site_refinement_flags
    _atom_site_occupancy
    _atom_site_symmetry_multiplicity
    _atom_site_disorder_assembly
    _atom_site_disorder_group
    N N2 0.0175(2) 0.4318(2) 0.19242(13) 0.0456(5) Uani d . 1 1 . .
    O O1 0.1024(2) 0.47607(17) 0.37964(12) 0.0580(5) Uani d . 1 1 . .
    H H1 0.0730 0.4737 0.3249 0.087 Uiso calc R 1 1 . .
    C C4 0.2918(2) 1.1141(2) 0.57332(18) 0.0468(6) Uani d . 1 1 . .
    C C16 0.1443(2) 0.6055(2) 0.43496(17) 0.0445(6) Uani d . 1 1 . .
    C C13 0.2359(2) 0.8657(2) 0.55696(17) 0.0439(6) Uani d . 1 1 . .
    O O2 0.3146(2) 1.3869(2) 0.40445(16) 0.0745(6) Uani d . 1 1 . .
    H H2 0.2436 1.4035 0.3989 0.112 Uiso calc R 1 1 . .
    C C7 0.2832(2) 1.0050(3) 0.62764(17) 0.0480(6) Uani d . 1 1 . .
    C C2 0.1855(3) 1.2431(3) 0.49660(19) 0.0557(7) Uani d . 1 1 . .
    H H2A 0.1089 1.2661 0.4837 0.067 Uiso calc R 1 1 . .
    C C18 0.2299(3) 0.7534(3) 0.59002(18) 0.0566(7) Uani d . 1 1 . .
    H H18 0.2573 0.7651 0.6549 0.068 Uiso calc R 1 1 . .
    C C14 0.1943(3) 0.8422(3) 0.45984(18) 0.0501(7) Uani d . 1 1 . .
    H H14 0.1971 0.9145 0.4344 0.060 Uiso calc R 1 1 . .
    C C15 0.1486(3) 0.7141(3) 0.39961(18) 0.0531(7) Uani d . 1 1 . .
    H H15 0.1205 0.7015 0.3347 0.064 Uiso calc R 1 1 . .
    C C1 0.3033(3) 1.2990(3) 0.46111(18) 0.0524(7) Uani d . 1 1 . .
    C C5 0.4091(3) 1.1736(3) 0.5369(2) 0.0600(8) Uani d . 1 1 . .
    H H5 0.4861 1.1509 0.5494 0.072 Uiso calc R 1 1 . .
    C C17 0.1853(3) 0.6261(3) 0.53100(18) 0.0551(7) Uani d . 1 1 . .
    H H17 0.1829 0.5535 0.5561 0.066 Uiso calc R 1 1 . .
    C C3 0.1813(3) 1.1523(3) 0.55157(19) 0.0532(7) Uani d . 1 1 . .
    H H3 0.1007 1.1156 0.5748 0.064 Uiso calc R 1 1 . .
    C C8 0.1806(3) 1.0029(3) 0.69993(19) 0.0614(8) Uani d . 1 1 . .
    H H8A 0.0931 0.9937 0.6662 0.074 Uiso calc R 1 1 . .
    H H8B 0.1678 0.9245 0.7250 0.074 Uiso calc R 1 1 . .
    C C12 0.4235(3) 1.0307(3) 0.6858(2) 0.0631(8) Uani d . 1 1 . .
    H H12A 0.4185 0.9541 0.7115 0.076 Uiso calc R 1 1 . .
    H H12B 0.4917 1.0389 0.6433 0.076 Uiso calc R 1 1 . .
    C C6 0.4154(3) 1.2649(3) 0.4827(2) 0.0644(8) Uani d . 1 1 . .
    H H6 0.4964 1.3037 0.4606 0.077 Uiso calc R 1 1 . .
    C C9 0.2249(4) 1.1275(3) 0.7835(2) 0.0811(10) Uani d . 1 1 . .
    H H9A 0.2286 1.2054 0.7599 0.097 Uiso calc R 1 1 . .
    H H9B 0.1584 1.1172 0.8273 0.097 Uiso calc R 1 1 . .
    C C11 0.4678(3) 1.1575(3) 0.7681(2) 0.0827(10) Uani d . 1 1 . .
    H H11A 0.5558 1.1692 0.8025 0.099 Uiso calc R 1 1 . .
    H H11B 0.4779 1.2351 0.7425 0.099 Uiso calc R 1 1 . .
    C C10 0.3643(4) 1.1491(4) 0.8364(2) 0.0944(12) Uani d . 1 1 . .
    H H10A 0.3933 1.2316 0.8871 0.113 Uiso calc R 1 1 . .
    H H10B 0.3586 1.0753 0.8655 0.113 Uiso calc R 1 1 . .
    N N1 -0.07922(19) 0.33432(19) 0.04038(13) 0.0413(5) Uani d . 1 1 . .
    C C25 -0.0994(2) 0.3712(2) 0.13303(16) 0.0404(6) Uani d . 1 1 . .
    C C33 -0.1767(2) 0.1317(2) -0.09418(17) 0.0426(6) Uani d . 1 1 . .
    C C24 0.1194(2) 0.4352(2) 0.13605(18) 0.0432(6) Uani d . 1 1 . .
    C C19 0.0607(3) 0.3762(2) 0.04057(17) 0.0424(6) Uani d . 1 1 . .
    C C31 -0.2442(3) 0.4599(3) 0.23510(17) 0.0543(7) Uani d . 1 1 . .
    H H31 -0.1693 0.5385 0.2583 0.065 Uiso calc R 1 1 . .
    C C32 -0.1785(3) 0.2693(2) -0.04718(17) 0.0483(6) Uani d . 1 1 . .
    H H32A -0.1588 0.3253 -0.0920 0.058 Uiso calc R 1 1 . .
    H H32B -0.2692 0.2614 -0.0320 0.058 Uiso calc R 1 1 . .
    C C26 -0.2322(2) 0.3557(3) 0.16609(17) 0.0454(6) Uani d . 1 1 . .
    C C27 -0.3451(3) 0.2390(3) 0.1330(2) 0.0581(7) Uani d . 1 1 . .
    H H27 -0.3386 0.1673 0.0873 0.070 Uiso calc R 1 1 . .
    C C34 -0.1608(3) 0.0442(3) -0.04193(19) 0.0553(7) Uani d . 1 1 . .
    H H34 -0.1518 0.0694 0.0246 0.066 Uiso calc R 1 1 . .
    C C20 0.1377(3) 0.3717(3) -0.0330(2) 0.0561(7) Uani d . 1 1 . .
    H H20 0.0974 0.3337 -0.0967 0.067 Uiso calc R 1 1 . .
    C C38 -0.1905(3) 0.0911(3) -0.19258(19) 0.0587(7) Uani d . 1 1 . .
    H H38 -0.2022 0.1483 -0.2293 0.070 Uiso calc R 1 1 . .
    C C23 0.2607(3) 0.4865(3) 0.1614(2) 0.0598(8) Uani d . 1 1 . .
    H H23 0.3016 0.5230 0.2251 0.072 Uiso calc R 1 1 . .
    C C36 -0.1697(3) -0.1183(3) -0.1844(3) 0.0725(9) Uani d . 1 1 . .
    H H36 -0.1657 -0.2015 -0.2148 0.087 Uiso calc R 1 1 . .
    C C30 -0.3654(3) 0.4488(3) 0.2699(2) 0.0656(8) Uani d . 1 1 . .
    H H30 -0.3721 0.5196 0.3165 0.079 Uiso calc R 1 1 . .
    C C35 -0.1581(3) -0.0805(3) -0.0871(2) 0.0673(8) Uani d . 1 1 . .
    H H35 -0.1483 -0.1390 -0.0510 0.081 Uiso calc R 1 1 . .
    C C37 -0.1872(3) -0.0328(3) -0.2369(2) 0.0742(9) Uani d . 1 1 . .
    H H37 -0.1970 -0.0589 -0.3034 0.089 Uiso calc R 1 1 . .
    C C22 0.3371(3) 0.4812(3) 0.0887(3) 0.0704(9) Uani d . 1 1 . .
    H H22 0.4319 0.5152 0.1035 0.084 Uiso calc R 1 1 . .
    C C21 0.2769(3) 0.4265(3) -0.0069(3) 0.0708(9) Uani d . 1 1 . .
    H H21 0.3325 0.4271 -0.0543 0.085 Uiso calc R 1 1 . .
    C C29 -0.4765(3) 0.3332(4) 0.2357(2) 0.0748(9) Uani d . 1 1 . .
    H H29 -0.5586 0.3257 0.2590 0.090 Uiso calc R 1 1 . .
    C C28 -0.4667(3) 0.2288(3) 0.1675(2) 0.0713(9) Uani d . 1 1 . .
    H H28 -0.5422 0.1508 0.1443 0.086 Uiso calc R 1 1 . .
loop_
    _atom_site_aniso_label
    _atom_site_aniso_U_11
    _atom_site_aniso_U_22
    _atom_site_aniso_U_33
    _atom_site_aniso_U_12
    _atom_site_aniso_U_13
    _atom_site_aniso_U_23
    N2 0.0505(12) 0.0408(13) 0.0384(12) 0.0127(10) 0.0006(9) 0.0022(10)
    O1 0.0849(14) 0.0406(11) 0.0403(10) 0.0203(9) -0.0058(9) 0.0006(9)
    C4 0.0486(15) 0.0336(15) 0.0524(16) 0.0164(11) 0.0046(12) -0.0035(12)
    C16 0.0545(15) 0.0367(15) 0.0384(14) 0.0172(12) 0.0031(11) 0.0006(12)
    C13 0.0491(14) 0.0398(15) 0.0422(15) 0.0184(11) 0.0063(11) 0.0047(12)
    O2 0.0945(16) 0.0678(15) 0.0760(14) 0.0394(12) 0.0260(13) 0.0267(12)
    C7 0.0539(15) 0.0401(16) 0.0459(15) 0.0192(12) 0.0035(12) -0.0005(12)
    C2 0.0561(17) 0.0457(17) 0.0645(18) 0.0246(13) 0.0048(13) 0.0031(15)
    C18 0.085(2) 0.0469(18) 0.0338(14) 0.0258(14) -0.0013(13) 0.0012(13)
    C14 0.0653(17) 0.0399(16) 0.0464(16) 0.0218(12) 0.0027(12) 0.0101(13)
    C15 0.0729(18) 0.0469(18) 0.0350(14) 0.0201(13) -0.0010(12) 0.0048(13)
    C1 0.0694(19) 0.0369(16) 0.0470(16) 0.0201(13) 0.0088(13) 0.0000(13)
    C5 0.0508(16) 0.0599(19) 0.074(2) 0.0265(14) 0.0088(14) 0.0146(16)
    C17 0.085(2) 0.0410(17) 0.0388(15) 0.0244(14) 0.0024(13) 0.0084(13)
    C3 0.0468(15) 0.0411(16) 0.0688(18) 0.0157(12) 0.0084(13) 0.0070(14)
    C8 0.078(2) 0.0527(19) 0.0530(17) 0.0271(15) 0.0152(14) 0.0029(14)
    C12 0.0691(19) 0.0502(18) 0.0622(19) 0.0229(14) -0.0080(14) 0.0006(15)
    C6 0.0558(18) 0.065(2) 0.074(2) 0.0204(15) 0.0182(14) 0.0173(17)
    C9 0.117(3) 0.068(2) 0.060(2) 0.045(2) 0.0215(19) -0.0045(17)
    C11 0.090(2) 0.061(2) 0.077(2) 0.0234(18) -0.0250(19) -0.0104(18)
    C10 0.148(4) 0.063(2) 0.056(2) 0.041(2) -0.005(2) -0.0190(18)
    N1 0.0518(12) 0.0338(12) 0.0336(11) 0.0154(9) 0.0019(9) -0.0005(9)
    C25 0.0498(14) 0.0319(14) 0.0365(14) 0.0138(11) 0.0026(11) 0.0043(11)
    C33 0.0444(14) 0.0387(15) 0.0394(14) 0.0130(11) 0.0009(10) 0.0031(12)
    C24 0.0519(15) 0.0281(14) 0.0480(15) 0.0147(11) 0.0070(12) 0.0047(12)
    C19 0.0574(16) 0.0278(14) 0.0430(15) 0.0188(11) 0.0094(11) 0.0042(11)
    C31 0.0662(18) 0.0578(19) 0.0378(15) 0.0232(14) 0.0088(12) 0.0067(14)
    C32 0.0638(16) 0.0423(16) 0.0365(14) 0.0205(12) -0.0012(11) 0.0046(12)
    C26 0.0490(14) 0.0504(17) 0.0387(14) 0.0187(12) 0.0049(11) 0.0132(13)
    C27 0.0539(17) 0.0554(19) 0.0602(18) 0.0171(14) 0.0064(13) 0.0086(15)
    C34 0.0666(18) 0.0477(18) 0.0481(16) 0.0221(13) -0.0040(13) 0.0053(14)
    C20 0.074(2) 0.0426(17) 0.0548(17) 0.0247(14) 0.0210(14) 0.0084(14)
    C38 0.0746(19) 0.0499(19) 0.0454(17) 0.0181(14) 0.0064(13) 0.0051(14)
    C23 0.0523(17) 0.0498(18) 0.071(2) 0.0139(13) 0.0010(14) 0.0111(15)
    C36 0.068(2) 0.0382(18) 0.095(3) 0.0189(14) 0.0056(17) -0.0159(18)
    C30 0.082(2) 0.083(2) 0.0453(17) 0.0480(19) 0.0192(15) 0.0112(16)
    C35 0.071(2) 0.0400(18) 0.086(2) 0.0220(14) -0.0039(16) 0.0076(17)
    C37 0.088(2) 0.059(2) 0.0563(19) 0.0181(17) 0.0118(16) -0.0126(17)
    C22 0.0497(17) 0.059(2) 0.104(3) 0.0182(14) 0.0181(17) 0.0216(19)
    C21 0.075(2) 0.060(2) 0.088(2) 0.0309(17) 0.0385(18) 0.0202(18)
    C29 0.0573(19) 0.103(3) 0.073(2) 0.0332(19) 0.0190(16) 0.030(2)
    C28 0.0513(18) 0.076(2) 0.080(2) 0.0163(15) 0.0083(15) 0.0151(19)
_geom_special_details
;
All e.s.d.'s (except the e.s.d. in the dihedral angle between two l.s. planes)
are estimated using the full covariance matrix. The cell e.s.d.'s are taken
into account individually in the estimation of e.s.d.'s in distances, angles
and torsion angles; correlations between e.s.d.'s in cell parameters are only
used when they are defined by crystal symmetry. An approximate (isotropic)
treatment of cell e.s.d.'s is used for estimating e.s.d.'s involving l.s.
planes.
;
loop_
    _geom_bond_atom_site_label_1
    _geom_bond_atom_site_label_2
    _geom_bond_site_symmetry_2
    _geom_bond_distance
    _geom_bond_publ_flag
    N2 C25 . 1.323(3) ?
    N2 C24 . 1.383(3) ?
    O1 C16 . 1.369(3) ?
    O1 H1 . 0.8200 ?
    C4 C3 . 1.383(3) ?
    C4 C5 . 1.391(3) ?
    C4 C7 . 1.541(4) ?
    C16 C17 . 1.372(3) ?
    C16 C15 . 1.373(3) ?
    C13 C14 . 1.383(3) ?
    C13 C18 . 1.388(3) ?
    C13 C7 . 1.534(3) ?
    O2 C1 . 1.369(3) ?
    O2 H2 . 0.8200 ?
    C7 C12 . 1.547(3) ?
    C7 C8 . 1.549(3) ?
    C2 C1 . 1.377(4) ?
    C2 C3 . 1.386(4) ?
    C2 H2A . 0.9300 ?
    C18 C17 . 1.369(3) ?
    C18 H18 . 0.9300 ?
    C14 C15 . 1.382(3) ?
    C14 H14 . 0.9300 ?
    C15 H15 . 0.9300 ?
    C1 C6 . 1.371(4) ?
    C5 C6 . 1.380(4) ?
    C5 H5 . 0.9300 ?
    C17 H17 . 0.9300 ?
    C3 H3 . 0.9300 ?
    C8 C9 . 1.522(4) ?
    C8 H8A . 0.9700 ?
    C8 H8B . 0.9700 ?
    C12 C11 . 1.527(4) ?
    C12 H12A . 0.9700 ?
    C12 H12B . 0.9700 ?
    C6 H6 . 0.9300 ?
    C9 C10 . 1.518(5) ?
    C9 H9A . 0.9700 ?
    C9 H9B . 0.9700 ?
    C11 C10 . 1.511(5) ?
    C11 H11A . 0.9700 ?
    C11 H11B . 0.9700 ?
    C10 H10A . 0.9700 ?
    C10 H10B . 0.9700 ?
    N1 C25 . 1.365(3) ?
    N1 C19 . 1.385(3) ?
    N1 C32 . 1.460(3) ?
    C25 C26 . 1.471(3) ?
    C33 C34 . 1.376(4) ?
    C33 C38 . 1.378(3) ?
    C33 C32 . 1.507(3) ?
    C24 C23 . 1.391(3) ?
    C24 C19 . 1.391(3) ?
    C19 C20 . 1.381(3) ?
    C31 C30 . 1.376(4) ?
    C31 C26 . 1.382(4) ?
    C31 H31 . 0.9300 ?
    C32 H32A . 0.9700 ?
    C32 H32B . 0.9700 ?
    C26 C27 . 1.388(3) ?
    C27 C28 . 1.379(4) ?
    C27 H27 . 0.9300 ?
    C34 C35 . 1.379(4) ?
    C34 H34 . 0.9300 ?
    C20 C21 . 1.372(4) ?
    C20 H20 . 0.9300 ?
    C38 C37 . 1.372(4) ?
    C38 H38 . 0.9300 ?
    C23 C22 . 1.367(4) ?
    C23 H23 . 0.9300 ?
    C36 C35 . 1.362(4) ?
    C36 C37 . 1.364(5) ?
    C36 H36 . 0.9300 ?
    C30 C29 . 1.373(4) ?
    C30 H30 . 0.9300 ?
    C35 H35 . 0.9300 ?
    C37 H37 . 0.9300 ?
    C22 C21 . 1.393(4) ?
    C22 H22 . 0.9300 ?
    C21 H21 . 0.9300 ?
    C29 C28 . 1.368(4) ?
    C29 H29 . 0.9300 ?
    C28 H28 . 0.9300 ?
loop_
    _geom_angle_atom_site_label_1
    _geom_angle_atom_site_label_2
    _geom_angle_atom_site_label_3
    _geom_angle_site_symmetry_1
    _geom_angle_site_symmetry_3
    _geom_angle
    _geom_angle_publ_flag
    C25 N2 C24 . . 105.9(2) ?
    C16 O1 H1 . . 109.5 ?
    C3 C4 C5 . . 115.6(3) ?
    C3 C4 C7 . . 122.6(2) ?
    C5 C4 C7 . . 121.7(2) ?
    O1 C16 C17 . . 117.2(2) ?
    O1 C16 C15 . . 123.8(2) ?
    C17 C16 C15 . . 118.9(2) ?
    C14 C13 C18 . . 116.0(2) ?
    C14 C13 C7 . . 124.1(2) ?
    C18 C13 C7 . . 119.9(2) ?
    C1 O2 H2 . . 109.5 ?
    C13 C7 C4 . . 110.2(2) ?
    C13 C7 C12 . . 109.1(2) ?
    C4 C7 C12 . . 110.9(2) ?
    C13 C7 C8 . . 107.9(2) ?
    C4 C7 C8 . . 111.6(2) ?
    C12 C7 C8 . . 106.9(2) ?
    C1 C2 C3 . . 120.0(3) ?
    C1 C2 H2A . . 120.0 ?
    C3 C2 H2A . . 120.0 ?
    C17 C18 C13 . . 122.7(2) ?
    C17 C18 H18 . . 118.7 ?
    C13 C18 H18 . . 118.7 ?
    C15 C14 C13 . . 121.8(2) ?
    C15 C14 H14 . . 119.1 ?
    C13 C14 H14 . . 119.1 ?
    C16 C15 C14 . . 120.4(2) ?
    C16 C15 H15 . . 119.8 ?
    C14 C15 H15 . . 119.8 ?
    O2 C1 C6 . . 117.8(3) ?
    O2 C1 C2 . . 123.5(3) ?
    C6 C1 C2 . . 118.7(3) ?
    C6 C5 C4 . . 122.4(3) ?
    C6 C5 H5 . . 118.8 ?
    C4 C5 H5 . . 118.8 ?
    C18 C17 C16 . . 120.1(3) ?
    C18 C17 H17 . . 120.0 ?
    C16 C17 H17 . . 120.0 ?
    C4 C3 C2 . . 122.8(3) ?
    C4 C3 H3 . . 118.6 ?
    C2 C3 H3 . . 118.6 ?
    C9 C8 C7 . . 114.1(2) ?
    C9 C8 H8A . . 108.7 ?
    C7 C8 H8A . . 108.7 ?
    C9 C8 H8B . . 108.7 ?
    C7 C8 H8B . . 108.7 ?
    H8A C8 H8B . . 107.6 ?
    C11 C12 C7 . . 112.4(2) ?
    C11 C12 H12A . . 109.1 ?
    C7 C12 H12A . . 109.1 ?
    C11 C12 H12B . . 109.1 ?
    C7 C12 H12B . . 109.1 ?
    H12A C12 H12B . . 107.8 ?
    C1 C6 C5 . . 120.6(3) ?
    C1 C6 H6 . . 119.7 ?
    C5 C6 H6 . . 119.7 ?
    C10 C9 C8 . . 110.7(3) ?
    C10 C9 H9A . . 109.5 ?
    C8 C9 H9A . . 109.5 ?
    C10 C9 H9B . . 109.5 ?
    C8 C9 H9B . . 109.5 ?
    H9A C9 H9B . . 108.1 ?
    C10 C11 C12 . . 111.0(3) ?
    C10 C11 H11A . . 109.4 ?
    C12 C11 H11A . . 109.4 ?
    C10 C11 H11B . . 109.4 ?
    C12 C11 H11B . . 109.4 ?
    H11A C11 H11B . . 108.0 ?
    C11 C10 C9 . . 110.3(3) ?
    C11 C10 H10A . . 109.6 ?
    C9 C10 H10A . . 109.6 ?
    C11 C10 H10B . . 109.6 ?
    C9 C10 H10B . . 109.6 ?
    H10A C10 H10B . . 108.1 ?
    C25 N1 C19 . . 107.00(18) ?
    C25 N1 C32 . . 129.9(2) ?
    C19 N1 C32 . . 123.0(2) ?
    N2 C25 N1 . . 111.9(2) ?
    N2 C25 C26 . . 121.9(2) ?
    N1 C25 C26 . . 126.0(2) ?
    C34 C33 C38 . . 118.2(3) ?
    C34 C33 C32 . . 122.2(2) ?
    C38 C33 C32 . . 119.6(2) ?
    N2 C24 C23 . . 130.2(2) ?
    N2 C24 C19 . . 109.5(2) ?
    C23 C24 C19 . . 120.3(2) ?
    C20 C19 N1 . . 131.8(2) ?
    C20 C19 C24 . . 122.5(2) ?
    N1 C19 C24 . . 105.7(2) ?
    C30 C31 C26 . . 120.9(3) ?
    C30 C31 H31 . . 119.6 ?
    C26 C31 H31 . . 119.6 ?
    N1 C32 C33 . . 112.5(2) ?
    N1 C32 H32A . . 109.1 ?
    C33 C32 H32A . . 109.1 ?
    N1 C32 H32B . . 109.1 ?
    C33 C32 H32B . . 109.1 ?
    H32A C32 H32B . . 107.8 ?
    C31 C26 C27 . . 118.5(2) ?
    C31 C26 C25 . . 118.8(2) ?
    C27 C26 C25 . . 122.7(2) ?
    C28 C27 C26 . . 120.4(3) ?
    C28 C27 H27 . . 119.8 ?
    C26 C27 H27 . . 119.8 ?
    C33 C34 C35 . . 120.7(3) ?
    C33 C34 H34 . . 119.6 ?
    C35 C34 H34 . . 119.6 ?
    C21 C20 C19 . . 116.4(3) ?
    C21 C20 H20 . . 121.8 ?
    C19 C20 H20 . . 121.8 ?
    C37 C38 C33 . . 120.6(3) ?
    C37 C38 H38 . . 119.7 ?
    C33 C38 H38 . . 119.7 ?
    C22 C23 C24 . . 117.2(3) ?
    C22 C23 H23 . . 121.4 ?
    C24 C23 H23 . . 121.4 ?
    C35 C36 C37 . . 119.3(3) ?
    C35 C36 H36 . . 120.3 ?
    C37 C36 H36 . . 120.3 ?
    C29 C30 C31 . . 119.9(3) ?
    C29 C30 H30 . . 120.1 ?
    C31 C30 H30 . . 120.1 ?
    C36 C35 C34 . . 120.4(3) ?
    C36 C35 H35 . . 119.8 ?
    C34 C35 H35 . . 119.8 ?
    C36 C37 C38 . . 120.7(3) ?
    C36 C37 H37 . . 119.6 ?
    C38 C37 H37 . . 119.6 ?
    C23 C22 C21 . . 121.9(3) ?
    C23 C22 H22 . . 119.1 ?
    C21 C22 H22 . . 119.1 ?
    C20 C21 C22 . . 121.7(3) ?
    C20 C21 H21 . . 119.2 ?
    C22 C21 H21 . . 119.2 ?
    C28 C29 C30 . . 120.1(3) ?
    C28 C29 H29 . . 120.0 ?
    C30 C29 H29 . . 120.0 ?
    C29 C28 C27 . . 120.2(3) ?
    C29 C28 H28 . . 119.9 ?
    C27 C28 H28 . . 119.9 ?
loop_
    _geom_hbond_atom_site_label_D
    _geom_hbond_atom_site_label_H
    _geom_hbond_atom_site_label_A
    _geom_hbond_site_symmetry_A
    _geom_hbond_distance_DH
    _geom_hbond_distance_HA
    _geom_hbond_distance_DA
    _geom_hbond_angle_DHA
    O1 H1 N2 . 0.82 1.87 2.677(3) 166
    O2 H2 O1 1_565 0.82 1.91 2.718(3) 168
    C29 H29 O2 1_445 0.93 2.64 3.467(4) 148
    C32 H32A Cg 2_565 0.97 2.77 3.403(4) 123
data_global
_journal_date_recd_electronic     2011-05-31
_journal_date_accepted     2011-06-19
_journal_name_full     'Acta Crystallographica, Section E'
_journal_year     2011
_journal_volume     67
_journal_issue      7
_journal_page_first     o1829
_journal_page_last     o1829
_journal_paper_category     QO
_journal_coeditor_code     CV5112
_publ_contact_author_name     'Chunhua Ge'
_publ_contact_author_address
;
College of Chemistry
Liaoning University
Shenyang, Liaoning,110036, China
;
_publ_contact_author_email     'chhge@lnu.edu.cn'
_publ_contact_author_fax     '86+24+62202380'
_publ_contact_author_phone     '86+24+62202550'
_publ_section_title
;
1-Benzyl-2-phenyl-1<i>H</i>-benzimidazole--4,4'-(cyclohexane-1,1-diyl)diphenol
(1/1)
;
loop_
    _publ_author_name
    _publ_author_footnote
    _publ_author_address
    'Ge, Chunhua' .
;
College of Chemistry
Liaoning University
Shenyang, Liaoning 110036, People's Republic of China
;
    'Zhang, Rui' .
;
College of Chemistry
Liaoning University
Shenyang, Liaoning 110036, People's Republic of China
;
    'Zhang, Xiangdong' .
;
College of Chemistry
Liaoning University
Shenyang, Liaoning 110036, People's Republic of China
;
    'Li, Su' .
;
College of Chemistry
Liaoning University
Shenyang, Liaoning 110036, People's Republic of China
;
