# Supplementary material for: 1-Benzyl-2-phenyl-1H-benzimidazole–4,4′-(cyclo­hexane-1,1-di­yl)diphenol (1/1)
Source: Acta Crystallogr Sect E Struct Rep Online. 2011 Jun 25;67(Pt 7):o1829. doi: 10.1107/S1600536811024007 (PMC3152116; doi:10.1107/S1600536811024007)
Supplement: Supplementary file 2 [file e-67-o1829-Isup2.hkl]

# 
# h,k,l, Fc-squared, Fo-squared, sigma(Fo-squared) and status flag 
# 
data_I
_shelx_title ' TA113m in P-1' 
_shelx_refln_list_code          4 
_shelx_F_calc_maximum      137.26 
_exptl_crystal_F_000       588.00 
_reflns_d_resolution_high  0.8096 
 
loop_ 
 _symmetry_equiv_pos_as_xyz 
 'x, y, z' 
 '-x, -y, -z' 
 
_cell_length_a    10.4483 
_cell_length_b    10.8533 
_cell_length_c    14.4623 
_cell_angle_alpha 102.518 
_cell_angle_beta   94.156 
_cell_angle_gamma 108.605 
 
_shelx_F_squared_multiplier     1.000 
 
loop_ 
 _refln_index_h 
 _refln_index_k 
 _refln_index_l 
 _refln_F_squared_calc 
 _refln_F_squared_meas 
 _refln_F_squared_sigma 
 _refln_observed_status 
   1   0   0     1547.23     1599.94     19.31 o 
   2   0   0    14002.23    12830.78    148.16 o 
   3   0   0     8456.76     8155.49     89.23 o 
   4   0   0      278.43      252.70      7.82 o 
   5   0   0      100.69       70.75      5.33 o 
   6   0   0      275.87      235.55      9.32 o 
   7   0   0       17.16       12.49      3.50 o 
   8   0   0       81.96       89.06      7.16 o 
   9   0   0       21.30       16.81      4.16 o 
  10   0   0        0.81        2.74      1.99 o 
  11   0   0       15.90       25.89      6.91 o 
  12   0   0       15.65       15.40      3.11 o 
 -12   1   0        0.86        7.77      2.88 o 
 -11   1   0       21.91       19.64      4.83 o 
 -10   1   0       35.70       34.79      5.49 o 
  -9   1   0      315.42      325.78     13.15 o 
  -8   1   0        0.07       -2.16      2.16 o 
  -7   1   0       30.39       23.81      4.16 o 
  -6   1   0       42.61       37.46      4.16 o 
  -5   1   0     1765.14     1694.66     26.30 o 
  -4   1   0      602.79      656.55     13.48 o 
  -3   1   0     1867.45     1891.42     25.47 o 
  -2   1   0     6097.34     5984.24     52.21 o 
  -1   1   0     1332.43     1335.75     20.98 o 
   0   1   0      286.81      314.42      4.15 o 
   1   1   0      829.08      843.98     10.21 o 
   2   1   0      222.71      194.61      3.44 o 
   3   1   0     4961.82     5061.46     36.15 o 
   4   1   0       85.67       75.83      6.83 o 
   5   1   0     1292.49     1339.41     22.97 o 
   6   1   0      413.75      439.03     18.31 o 
   7   1   0        8.64        5.50      2.83 o 
   8   1   0      708.60      767.11     14.83 o 
   9   1   0        5.01        4.82      2.46 o 
  10   1   0        0.26        2.92      2.24 o 
  11   1   0        0.09        2.70      4.91 o 
 -12   2   0        2.47        5.66      3.00 o 
 -11   2   0        1.35        6.16      3.33 o 
 -10   2   0       47.13       33.46      5.33 o 
  -9   2   0        1.22        1.00      2.66 o 
  -8   2   0       24.49       24.30      4.16 o 
  -7   2   0       28.21       29.13      4.16 o 
  -6   2   0        4.36        4.00      2.33 o 
  -5   2   0      105.47       98.55      5.66 o 
  -4   2   0     1610.81     1595.89     17.81 o 
  -3   2   0     1583.15     1584.63     17.28 o 
  -2   2   0      444.08      429.82     11.49 o 
  -1   2   0     3837.36     3739.56     54.77 o 
   0   2   0      468.65      483.64      7.02 o 
   1   2   0      196.36      204.51      3.65 o 
   2   2   0      715.52      698.21      7.84 o 
   3   2   0        2.87       10.34      1.53 o 
   4   2   0      342.61      360.78      6.26 o 
   5   2   0       21.12       27.49      2.44 o 
   6   2   0        0.13        2.28      1.70 o 
   7   2   0      101.76       93.03      8.82 o 
   8   2   0       35.77       39.39      4.05 o 
   9   2   0        0.50       -2.92      4.33 o 
  10   2   0        6.05        8.97      2.72 o 
  11   2   0        2.46        5.78      2.41 o 
 -12   3   0        0.26       -0.17      1.83 o 
 -11   3   0        1.81        1.50      1.83 o 
 -10   3   0        2.67        2.16      2.50 o 
  -9   3   0        3.93        1.50      2.66 o 
  -8   3   0       30.96       27.63      4.49 o 
  -7   3   0      232.03      216.58      9.66 o 
  -6   3   0      260.79      278.67      9.49 o 
  -5   3   0      351.21      361.33      8.08 o 
  -4   3   0      417.96      458.09      8.83 o 
  -3   3   0       51.69       39.95      4.83 o 
  -2   3   0      378.91      382.21     13.32 o 
  -1   3   0     4196.62     4096.50     37.99 o 
   0   3   0      215.12      210.35      6.74 o 
   1   3   0       49.59       39.95      2.16 o 
   2   3   0      170.13      172.65      4.23 o 
   3   3   0      130.96      143.93      4.13 o 
   4   3   0      529.49      516.59      8.18 o 
   5   3   0      119.21      119.45      5.24 o 
   6   3   0       49.69       48.92      3.82 o 
   7   3   0        3.84        5.48      2.29 o 
   8   3   0       17.41       18.75      3.24 o 
   9   3   0       33.87       33.52      5.24 o 
  10   3   0        0.39        4.00      2.66 o 
 -12   4   0        0.06       -1.50      1.50 o 
 -11   4   0        0.55        4.16      2.50 o 
 -10   4   0        0.92        1.66      2.33 o 
  -9   4   0        2.69        7.99      3.50 o 
  -8   4   0       11.29       11.15      3.66 o 
  -7   4   0       18.74       26.80      4.49 o 
  -6   4   0        3.10        5.70      2.19 o 
  -5   4   0        0.52       -0.53      2.08 o 
  -4   4   0       32.21       23.97      4.83 o 
  -3   4   0        1.62        2.83      3.33 o 
  -2   4   0      432.66      432.49     16.15 o 
  -1   4   0     2187.01     2344.93     30.71 o 
   0   4   0      529.67      532.40      9.96 o 
   1   4   0      118.90      121.73      3.78 o 
   2   4   0      547.51      594.14      8.72 o 
   3   4   0      670.41      677.88      9.74 o 
   4   4   0       13.59       17.48      2.17 o 
   5   4   0        0.91        2.21      1.52 o 
   6   4   0       11.98       14.81      2.59 o 
   7   4   0        3.15        5.60      2.11 o 
   8   4   0        1.58        3.29      2.04 o 
   9   4   0        4.91       11.15      3.50 o 
  10   4   0        2.15        1.83      2.83 o 
 -12   5   0        0.51        2.33      2.50 o 
 -11   5   0        2.99        2.50      2.50 o 
 -10   5   0       17.49       16.65      4.83 o 
  -9   5   0       36.82       39.62      5.83 o 
  -8   5   0        8.72       11.15      3.83 o 
  -7   5   0        5.31        6.33      3.00 o 
  -6   5   0        1.36        0.16      2.20 o 
  -5   5   0      190.95      201.31      7.74 o 
  -4   5   0        3.43       -0.67      4.16 o 
  -3   5   0      209.50      217.41     14.32 o 
  -2   5   0     1643.50     1690.00     36.29 o 
  -1   5   0        0.13        1.71      1.56 o 
   0   5   0        4.67        7.54      2.11 o 
   1   5   0       46.84       64.34      5.99 o 
   2   5   0       37.36       43.85      3.24 o 
   3   5   0        0.05        0.74      1.37 o 
   4   5   0        1.68        2.53      2.78 o 
   5   5   0       13.73       14.67      2.56 o 
   6   5   0        0.95        1.17      2.00 o 
   7   5   0       28.06       28.61      3.64 o 
   8   5   0        6.01        3.50      2.83 o 
   9   5   0       12.07       14.48      4.16 o 
 -12   6   0        0.11        9.16      2.83 o 
 -11   6   0        8.71        9.32      3.50 o 
 -10   6   0        4.52        2.50      3.00 o 
  -9   6   0        1.20       -1.00      2.83 o 
  -8   6   0        0.04        3.33      3.16 o 
  -7   6   0       52.58       59.93      5.32 o 
  -6   6   0        3.83        3.94      2.53 o 
  -5   6   0       44.23       38.79      7.66 o 
  -4   6   0       28.88       38.45      7.66 o 
  -3   6   0       51.99       59.26      8.66 o 
  -2   6   0        4.38        6.53      2.28 o 
  -1   6   0      288.47      250.90      8.41 o 
   0   6   0       27.48       22.20      3.15 o 
   1   6   0        0.06       -0.49      1.61 o 
   2   6   0       22.24       21.79      2.62 o 
   3   6   0        9.77       14.65      2.45 o 
   4   6   0       68.74       67.80      4.10 o 
   5   6   0       24.52       22.49      3.18 o 
   6   6   0      163.54      154.82      9.32 o 
   7   6   0       21.48       24.30      4.83 o 
 -12   7   0        1.33        0.67      2.16 o 
 -11   7   0        7.20       14.32      4.33 o 
 -10   7   0       84.01       89.56      9.16 o 
  -9   7   0       17.31       19.14      4.99 o 
  -8   7   0       18.07       21.81      5.33 o 
  -7   7   0       42.49       51.81      5.51 o 
  -6   7   0       46.43       44.78      9.32 o 
  -5   7   0      116.90      109.37     12.15 o 
  -4   7   0       11.03        6.49      7.16 o 
  -3   7   0       16.52       13.82      7.82 o 
  -2   7   0      129.18      120.77      6.57 o 
  -1   7   0        1.28       -1.31      1.92 o 
   0   7   0      194.98      184.28     10.65 o 
   1   7   0       55.82       68.82      5.91 o 
   2   7   0       46.26       44.67      4.83 o 
   3   7   0        6.59       11.25      3.00 o 
   4   7   0       58.89       66.28      5.65 o 
   5   7   0       51.95       53.10      6.16 o 
   6   7   0       20.68       21.81      4.66 o 
 -12   8   0        1.45        8.66      3.16 o 
 -11   8   0       13.64       15.98      4.83 o 
 -10   8   0        0.83        2.50      2.83 o 
  -9   8   0       17.63       16.65      5.66 o 
  -8   8   0      203.86      239.55     13.98 o 
  -7   8   0       39.12       42.20      5.51 o 
  -6   8   0       21.72       13.82      8.66 o 
  -5   8   0      325.15      309.47     23.47 o 
  -4   8   0       12.14       13.32      8.66 o 
  -3   8   0       63.22       61.43     11.99 o 
  -2   8   0     1545.59     1508.55     24.70 o 
  -1   8   0       49.97       49.11      5.17 o 
   0   8   0      603.54      571.87     14.97 o 
   1   8   0        3.09        0.39      3.75 o 
   2   8   0        5.90       -2.05      2.12 o 
   3   8   0       66.46       73.49      6.59 o 
   4   8   0        0.00        1.16      7.41 o 
   5   8   0       35.58       31.13      5.49 o 
 -11   9   0       16.64       27.97      7.16 o 
 -10   9   0        0.44       -0.50      4.16 o 
  -9   9   0        5.81        5.83      4.33 o 
  -8   9   0       43.22       48.61      7.66 o 
  -7   9   0        0.85        0.37      3.21 o 
  -6   9   0       27.39       27.30     10.65 o 
  -5   9   0       50.47       71.75     12.98 o 
  -4   9   0       84.91       87.06     14.48 o 
  -3   9   0      272.53      244.54     24.30 o 
  -2   9   0        1.05        1.73      2.58 o 
  -1   9   0        3.81        2.70      4.33 o 
   0   9   0        3.71       -0.65      2.14 o 
   1   9   0        8.68        9.77      3.50 o 
   2   9   0        0.07       -1.16      2.30 o 
   3   9   0        0.99        0.19      2.30 o 
   4   9   0       30.67       41.95      6.33 o 
 -11  10   0        9.86        0.83      4.33 o 
 -10  10   0        0.78       -1.33      3.50 o 
  -9  10   0       39.57       27.97      6.83 o 
  -8  10   0        2.52        2.02      3.23 o 
  -7  10   0      143.63      166.97     17.81 o 
  -6  10   0       13.60       12.65     10.49 o 
  -5  10   0      178.45      208.92     20.48 o 
  -4  10   0       58.02       58.60     15.15 o 
  -3  10   0        3.01       11.15     13.15 o 
  -2  10   0        7.61       25.30     15.98 o 
  -1  10   0        3.75        8.60      5.66 o 
   0  10   0       61.89       60.79     20.14 o 
   1  10   0       11.67       11.26      4.08 o 
   2  10   0       17.93       14.37      4.37 o 
   3  10   0       66.55       87.36      8.57 o 
 -10  11   0        1.61        8.66      4.99 o 
  -9  11   0       35.82       30.46      7.32 o 
  -8  11   0       19.40       17.59      4.88 o 
  -7  11   0        7.74        3.16      8.82 o 
  -6  11   0        2.75        3.16     10.15 o 
  -5  11   0       22.35       33.96     14.32 o 
  -4  11   0       23.94       35.62     15.81 o 
  -3  11   0       22.89       34.46     17.31 o 
  -2  11   0        8.84      -18.48     18.48 o 
  -1  11   0       79.13       69.20      7.46 o 
   0  11   0        4.79       -2.30      9.99 o 
   1  11   0        2.36        0.79     24.72 o 
   2  11   0       10.03        6.83     21.64 o 
  -8  12   0       17.07       14.69      7.57 o 
  -7  12   0        7.53        7.66     10.49 o 
  -6  12   0        9.07       13.82     12.49 o 
  -5  12   0       18.02       27.63     14.48 o 
  -4  12   0        0.62        1.00     13.65 o 
  -3  12   0        4.23       36.46     20.14 o 
  -2  12   0        2.60        4.16     22.14 o 
  -1  12   0        5.74        3.73      3.33 o 
   0  12   0        6.03       11.19      3.95 o 
  -5  13   0        2.26       21.47     15.81 o 
  -4  13   0       28.50       28.30     20.64 o 
   3 -13   1        0.15       -5.83     18.81 o 
   4 -13   1        8.63       14.32     19.48 o 
   5 -13   1       28.46       54.60     19.31 o 
   6 -13   1        9.17       18.98     14.32 o 
  -1 -12   1        1.76       13.07      9.07 o 
   0 -12   1        0.09        0.70      2.65 o 
   1 -12   1        0.08        2.18      5.24 o 
   2 -12   1        9.68        8.82     22.64 o 
   3 -12   1       23.39       27.97     19.64 o 
   4 -12   1        5.00       14.65     16.98 o 
   5 -12   1       47.28       86.06     18.81 o 
   6 -12   1        1.17       -6.66     10.15 o 
   7 -12   1       45.84       48.78     13.65 o 
   8 -12   1       19.75       14.76      4.78 o 
  -3 -11   1        8.11       10.18      4.74 o 
  -2 -11   1       27.96       26.88      5.50 o 
  -1 -11   1        0.67       -5.61     10.40 o 
   0 -11   1        0.01       -1.64     14.98 o 
   1 -11   1       19.28       20.63      4.86 o 
   2 -11   1       13.03       20.75     13.65 o 
   3 -11   1        2.57      -13.48     13.48 o 
   4 -11   1       19.09       19.81     14.82 o 
   5 -11   1       28.04       34.29     14.32 o 
   6 -11   1       30.47       36.79     13.65 o 
   7 -11   1       19.66       19.98     10.99 o 
   8 -11   1        0.00       -1.52      2.81 o 
   9 -11   1        4.30        0.17      3.33 o 
  10 -11   1       15.03       12.49      5.99 o 
  -4 -10   1        2.59        3.83      2.50 o 
  -3 -10   1       15.39       17.93      4.67 o 
  -2 -10   1       16.63       10.29      4.06 o 
  -1 -10   1       46.03       50.68      6.37 o 
   0 -10   1       34.51       25.78      9.74 o 
   1 -10   1       97.00      105.81      7.93 o 
   2 -10   1        4.20        8.02      3.84 o 
   3 -10   1       76.80       81.24     17.31 o 
   4 -10   1       51.48       47.61     14.82 o 
   5 -10   1      358.02      349.42     27.63 o 
   6 -10   1        2.39        6.33      9.32 o 
   7 -10   1      165.22      157.65     17.15 o 
   8 -10   1        5.24        3.83      4.00 o 
   9 -10   1       14.80       19.31      5.83 o 
  10 -10   1       17.34       17.31      5.99 o 
  11 -10   1       44.08       46.28      7.82 o 
  -5  -9   1        9.90        7.16      3.50 o 
  -4  -9   1       41.73       49.94      6.66 o 
  -3  -9   1       12.34       15.17      4.17 o 
  -2  -9   1       17.03       11.95      5.83 o 
  -1  -9   1        1.51       -3.20      9.82 o 
   0  -9   1      127.81      128.69     21.14 o 
   1  -9   1       90.61       88.95     19.31 o 
   2  -9   1      212.39      204.57     15.65 o 
   3  -9   1      344.95      315.79     24.47 o 
   4  -9   1        8.67        4.00      9.66 o 
   5  -9   1       56.37       64.42     12.82 o 
   6  -9   1        0.74       -7.49      7.49 o 
   7  -9   1       48.14       39.29     10.65 o 
   8  -9   1       17.84       15.98      5.33 o 
   9  -9   1       73.40       85.40      9.99 o 
  10  -9   1        2.97        4.83      3.00 o 
  11  -9   1       10.43       12.32      4.16 o 
  -6  -8   1        7.60        7.82      3.50 o 
  -5  -8   1        6.31        3.33      3.33 o 
  -4  -8   1       33.01       32.59      4.92 o 
  -3  -8   1       29.73       28.17      5.33 o 
  -2  -8   1       10.41       15.17      3.93 o 
  -1  -8   1       29.23       27.59      4.44 o 
   0  -8   1      634.65      618.38     16.40 o 
   1  -8   1       64.21       52.80      5.58 o 
   2  -8   1      571.67      548.78     14.09 o 
   3  -8   1      143.58      144.33     14.48 o 
   4  -8   1        5.27        1.33      7.66 o 
   5  -8   1      101.39      112.87     13.32 o 
   6  -8   1        0.94       -4.99      6.99 o 
   7  -8   1      124.63      128.84      9.16 o 
   8  -8   1      153.19      159.14     11.49 o 
   9  -8   1       12.92       15.32      4.83 o 
  10  -8   1       22.36       28.63      6.49 o 
  11  -8   1       10.25       22.97      5.66 o 
  12  -8   1        0.21        9.16      3.66 o 
  -7  -7   1        2.60        3.66      3.00 o 
  -6  -7   1        0.73        6.49      3.33 o 
  -5  -7   1        3.09        4.49      2.66 o 
  -4  -7   1        0.52       -1.64      2.36 o 
  -3  -7   1      128.67      125.33     19.81 o 
  -2  -7   1      298.27      298.17     10.61 o 
  -1  -7   1       15.43       22.97      9.82 o 
   0  -7   1      231.74      214.17      8.72 o 
   1  -7   1       63.09       62.70      5.09 o 
   2  -7   1      732.37      696.38     20.06 o 
   3  -7   1      284.98      271.51     18.81 o 
   4  -7   1       93.85       89.56     10.65 o 
   5  -7   1        4.31        5.99      6.49 o 
   6  -7   1       19.94       16.81      7.49 o 
   7  -7   1        9.81       10.80      4.74 o 
   8  -7   1       19.18       19.48      5.16 o 
   9  -7   1       18.06       17.65      4.99 o 
  10  -7   1        2.09        7.66      3.66 o 
  11  -7   1       26.88       32.96      6.16 o 
  12  -7   1        8.10       10.65      4.16 o 
  -8  -6   1       54.65       47.44      6.33 o 
  -7  -6   1       96.02      110.37      8.49 o 
  -6  -6   1        1.24        1.00      2.50 o 
  -5  -6   1        2.18       -0.43      1.64 o 
  -4  -6   1       39.92       45.72      3.52 o 
  -3  -6   1       35.16       41.07      3.19 o 
  -2  -6   1      313.11      312.73      9.96 o 
  -1  -6   1      108.01      103.08      5.65 o 
   0  -6   1       10.14        8.25      2.75 o 
   1  -6   1       68.53       68.82      4.58 o 
   2  -6   1      310.24      288.55     12.73 o 
   3  -6   1       83.96       77.08      8.66 o 
   4  -6   1       52.01       46.61      7.49 o 
   5  -6   1       29.13       26.14      6.33 o 
   6  -6   1        3.65        4.14      2.52 o 
   7  -6   1        2.09        2.99      2.55 o 
   8  -6   1       13.80       14.48      4.33 o 
   9  -6   1        9.73       10.49      4.16 o 
  10  -6   1       25.08       24.14      5.49 o 
  11  -6   1        6.35       13.15      4.00 o 
  12  -6   1        0.61        8.82      3.16 o 
  -9  -5   1       18.14       20.98      4.66 o 
  -8  -5   1       14.70       19.48      4.66 o 
  -7  -5   1        5.04        1.33      2.33 o 
  -6  -5   1        8.82        8.64      2.41 o 
  -5  -5   1       33.40       31.89      3.24 o 
  -4  -5   1        2.73        3.69      2.16 o 
  -3  -5   1      113.51      118.12      4.45 o 
  -2  -5   1       27.02       30.62      2.47 o 
  -1  -5   1      101.88      102.48      4.99 o 
   0  -5   1      512.92      521.27     19.98 o 
   1  -5   1      494.50      520.11     10.44 o 
   2  -5   1       96.44       96.03      6.99 o 
   3  -5   1      237.55      219.91     13.32 o 
   4  -5   1       79.87       71.58      7.16 o 
   5  -5   1       99.68       95.22      7.99 o 
   6  -5   1      226.88      234.49      8.55 o 
   7  -5   1       36.89       40.78      5.33 o 
   8  -5   1      189.58      203.09     10.82 o 
   9  -5   1        7.58        5.66      3.33 o 
  10  -5   1       18.33       23.14      5.16 o 
  11  -5   1        0.00        3.33      2.50 o 
  12  -5   1        2.63        4.66      2.83 o 
 -10  -4   1        0.14        4.00      2.66 o 
  -9  -4   1        1.23        7.16      2.83 o 
  -8  -4   1       35.62       43.12      5.66 o 
  -7  -4   1       86.58       83.76      4.88 o 
  -6  -4   1       32.22       39.11      3.59 o 
  -5  -4   1      100.28       92.32      3.99 o 
  -4  -4   1      508.78      511.97      8.60 o 
  -3  -4   1       21.77       24.02      2.29 o 
  -2  -4   1       32.85       33.79      3.10 o 
  -1  -4   1      236.66      240.83      6.80 o 
   0  -4   1     1127.21     1190.58     17.65 o 
   1  -4   1     4497.52     4533.49     78.82 o 
   2  -4   1     1014.04     1033.11     23.64 o 
   3  -4   1       14.80       22.64      4.16 o 
   4  -4   1        4.85        6.66      3.33 o 
   5  -4   1      112.30      117.69      9.49 o 
   6  -4   1      591.15      658.94     26.72 o 
   7  -4   1       57.66       62.09      5.99 o 
   8  -4   1        0.00        0.00      2.33 o 
   9  -4   1        7.54        6.33      3.33 o 
  10  -4   1        5.33        5.66      3.33 o 
  11  -4   1        9.44       15.98      4.16 o 
  12  -4   1        0.17        5.66      3.00 o 
 -10  -3   1        3.85       11.65      3.66 o 
  -9  -3   1        0.20        3.00      2.50 o 
  -8  -3   1        1.55       -0.72      1.80 o 
  -7  -3   1       42.58       42.00      3.88 o 
  -6  -3   1       81.10       85.88      4.53 o 
  -5  -3   1        5.10        3.78      1.54 o 
  -4  -3   1        6.19        5.71      1.41 o 
  -3  -3   1      739.66      732.63      9.09 o 
  -2  -3   1      144.27      132.22      3.54 o 
  -1  -3   1      840.96      876.87     11.32 o 
   0  -3   1      895.32      909.17     12.09 o 
   1  -3   1    13497.23    12543.86    207.50 o 
   2  -3   1     2677.50     2667.67     42.78 o 
   3  -3   1        2.32        3.50      2.66 o 
   4  -3   1      672.80      674.14     10.46 o 
   5  -3   1       17.42       24.21      2.46 o 
   6  -3   1      430.42      448.77     11.07 o 
   7  -3   1       26.05       33.29      4.49 o 
   8  -3   1       94.47      100.38      7.16 o 
   9  -3   1        0.01       -2.00      2.00 o 
  10  -3   1        3.47       -1.66      2.16 o 
  11  -3   1        1.61        0.67      2.16 o 
  12  -3   1       23.11       37.62      5.99 o 
 -11  -2   1        3.93       12.65      3.83 o 
 -10  -2   1       18.17       22.74      3.55 o 
  -9  -2   1        2.09        0.97      1.82 o 
  -8  -2   1       10.94       12.23      3.83 o 
  -7  -2   1      368.02      369.33     20.31 o 
  -6  -2   1        1.72        2.91      1.82 o 
  -5  -2   1       39.24       43.52      2.59 o 
  -4  -2   1      235.65      217.66      4.78 o 
  -3  -2   1        7.87       10.01      2.48 o 
  -2  -2   1       12.85       10.47      1.17 o 
  -1  -2   1     1291.11     1347.10     11.44 o 
   0  -2   1     3535.70     3506.34     31.88 o 
   1  -2   1      260.93      280.99      5.07 o 
   2  -2   1     3312.31     3487.70     50.94 o 
   3  -2   1     1283.33     1336.01     14.86 o 
   4  -2   1       32.47       36.61      4.83 o 
   5  -2   1      578.92      641.57     14.32 o 
   6  -2   1      277.88      311.63     10.49 o 
   7  -2   1       20.93       12.65      3.16 o 
   8  -2   1       31.62       29.63      4.49 o 
   9  -2   1      128.71      115.20      7.82 o 
  10  -2   1        4.57        8.99      3.16 o 
  11  -2   1       34.09       43.78      5.99 o 
  12  -2   1        0.29        3.83      2.66 o 
 -11  -1   1        0.60        2.64      2.23 o 
 -10  -1   1       84.48       88.27      6.04 o 
  -9  -1   1       57.98       59.50      4.94 o 
  -8  -1   1        3.30        7.82      3.66 o 
  -7  -1   1       18.88       10.82      3.33 o 
  -6  -1   1      554.47      577.81     15.15 o 
  -5  -1   1      105.86      102.71      5.99 o 
  -4  -1   1      932.42      949.22     12.12 o 
  -3  -1   1      177.35      162.42      4.55 o 
  -2  -1   1        0.02       -1.29      1.66 o 
  -1  -1   1       46.67       48.26      1.34 o 
   0  -1   1       37.98       34.03      1.51 o 
   1  -1   1        1.59       -1.00      1.00 o 
   2  -1   1      393.76      384.50      5.35 o 
   3  -1   1      177.24      185.45      5.99 o 
   4  -1   1       55.80       48.11      3.83 o 
   5  -1   1       46.51       65.59      4.66 o 
   6  -1   1       28.14       25.80      3.66 o 
   7  -1   1      155.36      165.30      8.49 o 
   8  -1   1       38.11       31.46      4.83 o 
   9  -1   1      220.11      218.24     10.82 o 
  10  -1   1       17.93       18.81      4.49 o 
  11  -1   1        0.02        0.59      3.00 o 
  12  -1   1        0.01        4.45      2.19 o 
 -12   0   1       16.12       17.38      6.99 o 
 -11   0   1        6.56       15.15      4.16 o 
 -10   0   1       39.90       33.63      5.83 o 
  -9   0   1       10.16       16.15      4.33 o 
  -8   0   1      312.02      326.95     12.82 o 
  -7   0   1        2.09        4.16      2.66 o 
  -6   0   1       23.80       13.15      3.16 o 
  -5   0   1     1592.41     1692.66     26.97 o 
  -4   0   1       51.17       50.44      4.33 o 
  -3   0   1       37.36       49.61      3.83 o 
  -2   0   1    11000.88    10348.33     93.81 o 
  -1   0   1      458.81      451.33      5.23 o 
   0   0   1       33.65       30.96      2.91 o 
   1   0   1     3024.41     3039.91     34.96 o 
   2   0   1     1370.05     1373.90     13.62 o 
   3   0   1       18.08       16.31      2.16 o 
   4   0   1      329.26      344.09      9.16 o 
   5   0   1      198.69      176.96      7.32 o 
   6   0   1       45.74       44.61      4.66 o 
   7   0   1      270.46      290.49     10.99 o 
   8   0   1       55.78       68.42      6.49 o 
   9   0   1       12.56       11.18      2.88 o 
  10   0   1       78.62       81.30      5.75 o 
  11   0   1       15.45       15.21      3.11 o 
 -12   1   1       13.78       19.81      4.49 o 
 -11   1   1        5.36        9.49      3.33 o 
 -10   1   1        0.13       -1.66      1.66 o 
  -9   1   1       32.10       34.63      5.33 o 
  -8   1   1      100.26       91.06      7.32 o 
  -7   1   1        6.73        6.16      3.00 o 
  -6   1   1     1586.59     1494.56     25.97 o 
  -5   1   1       54.06       50.11      4.16 o 
  -4   1   1     4402.11     4472.86     54.27 o 
  -3   1   1     5397.19     5697.24     79.24 o 
  -2   1   1     2844.25     2911.44     34.29 o 
  -1   1   1      961.60      985.86     10.28 o 
   0   1   1     3507.31     3472.73     24.79 o 
   1   1   1     1617.46     1626.52     13.52 o 
   2   1   1     2778.61     2748.94     20.67 o 
   3   1   1       50.59       49.29      2.14 o 
   4   1   1       12.19       11.42      1.40 o 
   5   1   1      611.47      664.24     10.90 o 
   6   1   1       19.97       29.70      6.33 o 
   7   1   1      102.41      104.93      5.49 o 
   8   1   1        1.27        0.34      2.06 o 
   9   1   1      204.72      224.39      8.49 o 
  10   1   1        0.53        1.28      3.41 o 
  11   1   1        2.94       -1.23      1.72 o 
 -12   2   1        0.10        1.66      2.33 o 
 -11   2   1        0.34        3.16      2.50 o 
 -10   2   1       71.77       56.10      6.49 o 
  -9   2   1       37.71       43.78      5.66 o 
  -8   2   1      568.20      529.21     15.81 o 
  -7   2   1       13.76       11.32      3.16 o 
  -6   2   1        2.09        1.00      2.00 o 
  -5   2   1     1061.36     1078.37     13.56 o 
  -4   2   1     1691.01     1692.69     18.69 o 
  -3   2   1       54.63       57.60      2.84 o 
  -2   2   1     1319.64     1249.68     23.31 o 
  -1   2   1      130.59      122.02      8.66 o 
   0   2   1    14759.93    14020.10    198.16 o 
   1   2   1      185.49      173.64      3.54 o 
   2   2   1      273.49      253.04      4.64 o 
   3   2   1        1.97        1.62      1.00 o 
   4   2   1        4.60        3.45      1.27 o 
   5   2   1        6.07        5.44      1.46 o 
   6   2   1        5.87        4.59      2.83 o 
   7   2   1       14.40       12.16      2.58 o 
   8   2   1      251.57      247.23      8.44 o 
   9   2   1        0.73        1.59      2.11 o 
  10   2   1        0.81        5.05      2.35 o 
  11   2   1        1.17        6.49      4.00 o 
 -12   3   1        3.91        3.16      2.16 o 
 -11   3   1        4.53        6.16      3.16 o 
 -10   3   1       11.80       10.99      3.83 o 
  -9   3   1       14.63       14.32      3.83 o 
  -8   3   1        7.01        6.33      2.83 o 
  -7   3   1       30.93       31.13      4.49 o 
  -6   3   1       46.94       46.78      3.55 o 
  -5   3   1       37.89       45.12      4.41 o 
  -4   3   1      261.95      261.26      6.84 o 
  -3   3   1      762.10      723.81     19.14 o 
  -2   3   1       18.53       28.97      5.16 o 
  -1   3   1      950.71      920.10     12.42 o 
   0   3   1       69.27       80.81      3.51 o 
   1   3   1      206.15      200.23      4.42 o 
   2   3   1      427.96      402.22      8.26 o 
   3   3   1      391.81      404.87      9.26 o 
   4   3   1       77.78       74.41      3.26 o 
   5   3   1       88.62       96.38      3.83 o 
   6   3   1      195.41      192.42      6.64 o 
   7   3   1      176.34      177.06      6.87 o 
   8   3   1       43.90       44.16      5.08 o 
   9   3   1       18.27       22.32      3.55 o 
  10   3   1        0.56        8.49      4.33 o 
 -12   4   1        3.79        9.32      2.83 o 
 -11   4   1        0.86       -0.83      1.83 o 
 -10   4   1        0.09        0.17      2.33 o 
  -9   4   1       73.02       66.92      6.99 o 
  -8   4   1        2.29        3.66      3.00 o 
  -7   4   1       76.66       72.41      6.16 o 
  -6   4   1      222.87      227.35      7.40 o 
  -5   4   1       26.25       21.50      4.08 o 
  -4   4   1       36.24       34.32      4.74 o 
  -3   4   1     1658.92     1777.72     35.79 o 
  -2   4   1      310.30      280.33     15.15 o 
  -1   4   1     1171.68     1242.83     16.47 o 
   0   4   1        0.28        1.64      1.55 o 
   1   4   1      114.58      122.88      3.99 o 
   2   4   1      318.05      325.39      6.57 o 
   3   4   1      115.91      107.89      3.89 o 
   4   4   1       34.22       33.65      4.83 o 
   5   4   1        2.26        3.00      1.75 o 
   6   4   1       55.23       45.81      9.32 o 
   7   4   1       73.03       72.02      4.93 o 
   8   4   1       39.25       38.75      4.07 o 
   9   4   1        4.26        3.16      3.66 o 
 -12   5   1       22.58       26.14      5.16 o 
 -11   5   1        0.92        2.83      2.00 o 
 -10   5   1       43.02       36.29      5.83 o 
  -9   5   1        8.94       15.98      4.33 o 
  -8   5   1        2.53        5.49      3.16 o 
  -7   5   1       18.57       17.40      3.27 o 
  -6   5   1      364.15      357.99     10.34 o 
  -5   5   1      150.34      171.68     16.06 o 
  -4   5   1     1375.03     1428.31     33.63 o 
  -3   5   1        1.26        1.17      4.83 o 
  -2   5   1       22.66       26.14      6.49 o 
  -1   5   1      549.85      599.10     11.69 o 
   0   5   1     1080.18     1185.69     17.63 o 
   1   5   1      460.06      463.49     10.62 o 
   2   5   1      477.11      504.02     11.52 o 
   3   5   1       87.93       87.82      5.35 o 
   4   5   1      193.79      184.73      5.92 o 
   5   5   1      224.10      215.39      7.10 o 
   6   5   1       60.08       51.26      4.23 o 
   7   5   1       19.14       31.24      6.74 o 
   8   5   1        0.85       -1.50      2.83 o 
 -12   6   1        8.32        7.99      3.00 o 
 -11   6   1       19.31       17.15      4.66 o 
 -10   6   1       76.02       78.24      8.16 o 
  -9   6   1        0.61       -3.00      3.00 o 
  -8   6   1      107.70      103.38      8.66 o 
  -7   6   1        1.32        1.31      3.25 o 
  -6   6   1      124.62      146.04      7.07 o 
  -5   6   1       38.55       38.62      7.99 o 
  -4   6   1       35.69       42.78      8.32 o 
  -3   6   1      195.28      203.43     17.65 o 
  -2   6   1      182.98      155.82     17.31 o 
  -1   6   1      132.00      129.67     13.57 o 
   0   6   1       83.05       84.63      5.08 o 
   1   6   1       53.94       43.51      4.21 o 
   2   6   1       47.76       57.79      6.40 o 
   3   6   1       80.61       85.99      4.42 o 
   4   6   1       41.79       45.96      3.64 o 
   5   6   1        1.94        1.84      1.96 o 
   6   6   1       26.71       26.46      3.70 o 
 -12   7   1       15.52       11.99      3.50 o 
 -11   7   1       51.76       56.10      7.66 o 
 -10   7   1       25.00       29.30      6.49 o 
  -9   7   1        0.10        3.33      3.66 o 
  -8   7   1       57.94       68.09      7.66 o 
  -7   7   1      128.76      132.18     12.49 o 
  -6   7   1        5.54       13.87      3.64 o 
  -5   7   1        0.00       -1.00      6.66 o 
  -4   7   1        5.00       -0.50      6.99 o 
  -3   7   1        5.44        2.33      7.16 o 
  -2   7   1       16.83       14.48      8.32 o 
  -1   7   1      325.37      317.62     21.14 o 
   0   7   1      412.23      419.15     14.32 o 
   1   7   1        0.08       -0.48      3.00 o 
   2   7   1      158.00      158.97     15.98 o 
   3   7   1        9.25       10.24      2.54 o 
   4   7   1        2.47        1.58      1.83 o 
   5   7   1       30.56       31.74      7.24 o 
 -12   8   1        2.49        4.49      3.00 o 
 -11   8   1        3.58        0.50      3.83 o 
 -10   8   1      127.74      123.02     11.49 o 
  -9   8   1        8.75        8.32      4.83 o 
  -8   8   1        4.81        7.82      4.66 o 
  -7   8   1      102.99       97.31      7.36 o 
  -6   8   1        1.67       -0.33      7.49 o 
  -5   8   1        0.64        4.33      7.99 o 
  -4   8   1        7.29       -4.66      7.82 o 
  -3   8   1        3.56        0.83      8.82 o 
  -2   8   1      168.51      176.79     17.48 o 
  -1   8   1      140.10      148.92      7.77 o 
   0   8   1       93.11       88.56      6.32 o 
   1   8   1        0.00        1.54      3.08 o 
   2   8   1        9.51        8.61      3.25 o 
   3   8   1       17.86       14.99      6.58 o 
   4   8   1       37.45       46.34      5.28 o 
 -11   9   1        0.27       -0.67      3.83 o 
 -10   9   1      105.90      117.19     11.99 o 
  -9   9   1        0.13       -3.00      3.00 o 
  -8   9   1       36.97       31.30      5.48 o 
  -7   9   1       24.09       30.86      5.58 o 
  -6   9   1      129.51      127.18     15.48 o 
  -5   9   1       80.54       81.57     13.98 o 
  -4   9   1       18.15       20.98     10.82 o 
  -3   9   1        2.45       -2.33     10.32 o 
  -2   9   1       11.07        8.16     12.15 o 
  -1   9   1      172.24      193.69     30.71 o 
   0   9   1        4.81        6.70      6.74 o 
   1   9   1       59.64       65.80     13.65 o 
   2   9   1       81.16       98.06     12.65 o 
   3   9   1        5.84        9.66     14.15 o 
 -10  10   1       42.03       37.12      7.82 o 
  -9  10   1       23.42       32.13      7.16 o 
  -8  10   1       84.84       70.83      7.30 o 
  -7  10   1      285.99      314.46     24.97 o 
  -6  10   1       67.02       52.77     13.48 o 
  -5  10   1      149.59      165.47     19.31 o 
  -4  10   1       11.74        3.66     11.49 o 
  -3  10   1        7.45       19.98     13.82 o 
  -2  10   1      114.71      156.81     24.64 o 
  -1  10   1        0.95        1.90      3.08 o 
   0  10   1       20.06       18.95      4.54 o 
   1  10   1       15.87       15.91      4.23 o 
   2  10   1        2.00       21.47     18.31 o 
   3  10   1        0.06        0.83     15.81 o 
  -9  11   1       23.17       25.14      6.83 o 
  -8  11   1        6.80        1.95      6.83 o 
  -7  11   1       20.77       13.32      9.32 o 
  -6  11   1       33.22       37.12     12.49 o 
  -5  11   1        0.05       14.98     11.99 o 
  -4  11   1       17.81       20.31     14.15 o 
  -3  11   1       22.84       41.28     19.64 o 
  -2  11   1        9.15      -13.98     18.98 o 
  -1  11   1        1.87       -1.20      6.41 o 
   0  11   1        2.55        2.34      3.91 o 
   1  11   1       43.17       88.73     24.97 o 
   2  11   1        0.69       26.97     20.81 o 
  -8  12   1        9.89       23.14     10.32 o 
  -7  12   1        0.34       14.48      9.99 o 
  -6  12   1        8.83       25.64     11.65 o 
  -5  12   1       58.52       93.72     19.31 o 
  -4  12   1       19.38       18.31     16.98 o 
  -3  12   1       51.13       65.76     21.14 o 
  -2  12   1        0.66      -21.81     21.81 o 
  -1  12   1       39.70       66.09     26.47 o 
   0  12   1        1.29       23.97     23.64 o 
   2 -13   2       16.40        4.16     24.47 o 
   3 -13   2        0.15       14.32     19.31 o 
   4 -13   2        5.18       -4.66     18.15 o 
   5 -13   2        0.78      -10.15     13.15 o 
   6 -13   2       16.07       11.65     12.98 o 
  -1 -12   2        5.87        1.56     16.48 o 
   0 -12   2       10.02       11.84     17.90 o 
   1 -12   2        0.50        1.92     14.73 o 
   2 -12   2       17.08       17.06     15.81 o 
   3 -12   2        0.33        9.49     18.31 o 
   4 -12   2        2.97        0.83     14.98 o 
   5 -12   2       11.70       19.81     13.98 o 
   6 -12   2       21.23       15.81     12.15 o 
   7 -12   2        5.48       -1.17     10.49 o 
   8 -12   2        0.92       -3.00      9.16 o 
   9 -12   2       16.19       10.82      4.66 o 
  -3 -11   2        0.14       -8.30     11.40 o 
  -2 -11   2        0.98        0.79     12.07 o 
  -1 -11   2       12.93        4.32     15.90 o 
   0 -11   2        3.27       -0.06     13.15 o 
   1 -11   2       36.28       36.67      7.66 o 
   2 -11   2       15.84       16.61      4.52 o 
   3 -11   2        3.97        3.16     14.65 o 
   4 -11   2       84.72      102.21     18.98 o 
   5 -11   2       45.64       62.76     15.65 o 
   6 -11   2       18.95        5.49     11.82 o 
   7 -11   2        0.25        3.83      9.49 o 
   8 -11   2       36.86       28.97     11.32 o 
   9 -11   2       10.34        3.83      3.83 o 
  10 -11   2        3.54        1.66      2.33 o 
  -4 -10   2        6.88        5.99      3.33 o 
  -3 -10   2       76.55       73.70      7.64 o 
  -2 -10   2       22.82       20.87      5.16 o 
  -1 -10   2        0.08       -3.59     14.73 o 
   0 -10   2        0.14        1.72      6.58 o 
   1 -10   2      148.86      135.81      8.68 o 
   2 -10   2       72.92       79.80     16.31 o 
   3 -10   2       51.13       66.25     15.81 o 
   4 -10   2       11.95       15.32     11.65 o 
   5 -10   2      337.39      324.78     24.47 o 
   6 -10   2       30.49       38.12     12.15 o 
   7 -10   2       83.73       96.22     14.65 o 
   8 -10   2       26.40       25.14      5.83 o 
   9 -10   2       43.73       37.46      6.66 o 
  10 -10   2        0.03       -1.50      2.00 o 
  11 -10   2        3.75        4.00      3.00 o 
  -6  -9   2       56.91       57.60      7.32 o 
  -5  -9   2       74.56       63.42      7.32 o 
  -4  -9   2        4.17        9.34      4.83 o 
  -3  -9   2       33.24       43.64      5.90 o 
  -2  -9   2       28.74       24.52      7.91 o 
  -1  -9   2       13.38       13.23      4.12 o 
   0  -9   2      304.27      310.26     11.82 o 
   1  -9   2      712.43      644.07     16.30 o 
   2  -9   2        0.36        2.72      2.69 o 
   3  -9   2      638.04      627.76     28.80 o 
   4  -9   2      181.09      166.97     17.15 o 
   5  -9   2       52.73       60.93     12.32 o 
   6  -9   2       14.08       -0.83      8.82 o 
   7  -9   2       48.18       49.77     11.49 o 
   8  -9   2       59.59       48.61      6.99 o 
   9  -9   2       39.31       48.28      7.49 o 
  10  -9   2        2.63        4.83      2.83 o 
  11  -9   2        2.38        2.00      2.66 o 
  -7  -8   2       29.86       25.64      5.33 o 
  -6  -8   2       11.82       16.48      3.83 o 
  -5  -8   2       34.69       44.28      6.33 o 
  -4  -8   2      118.32      120.14      7.80 o 
  -3  -8   2      343.86      331.86     15.15 o 
  -2  -8   2       59.10       77.77      8.82 o 
  -1  -8   2      548.42      534.57     14.41 o 
   0  -8   2       34.49       30.30      4.45 o 
   1  -8   2       13.23       11.43      5.24 o 
   2  -8   2       11.60       12.23      3.39 o 
   3  -8   2       87.56       99.88     12.32 o 
   4  -8   2      116.05      110.04     12.65 o 
   5  -8   2       26.03       39.29      9.49 o 
   6  -8   2       19.14       26.30      8.49 o 
   7  -8   2       84.75       73.03     11.32 o 
   8  -8   2        2.53        9.32      4.49 o 
   9  -8   2        2.13        7.66      3.83 o 
  10  -8   2       86.63      118.03     10.99 o 
  11  -8   2        1.50        1.66      2.83 o 
  12  -8   2        5.24        8.82      3.66 o 
  -8  -7   2        5.24        6.66      2.83 o 
  -7  -7   2        0.03        9.32      3.16 o 
  -6  -7   2       19.53       23.47      5.16 o 
  -5  -7   2       78.70       76.74      7.49 o 
  -4  -7   2      110.31      113.25      6.92 o 
  -3  -7   2       47.58       47.10      6.49 o 
  -2  -7   2       19.16       18.28      5.08 o 
  -1  -7   2        5.74        5.10      2.61 o 
   0  -7   2       15.45       19.62      5.16 o 
   1  -7   2      787.63      792.48     15.61 o 
   2  -7   2     1597.37     1617.29     23.46 o 
   3  -7   2      216.59      208.09     16.48 o 
   4  -7   2      260.31      223.73     17.31 o 
   5  -7   2       11.59       11.82      6.33 o 
   6  -7   2        1.16       -2.16      5.33 o 
   7  -7   2        4.10        5.41      3.15 o 
   8  -7   2        7.64        9.99      4.49 o 
   9  -7   2       69.00       70.92      7.99 o 
  10  -7   2       39.06       40.95      6.66 o 
  11  -7   2       27.44       27.97      5.99 o 
  12  -7   2        3.58       -2.00      2.00 o 
  -8  -6   2        1.66        2.83      2.50 o 
  -7  -6   2       18.86       29.13      5.33 o 
  -6  -6   2       78.25       87.23      7.32 o 
  -5  -6   2        4.85       -0.17      2.33 o 
  -4  -6   2        8.79        8.07      2.74 o 
  -3  -6   2       20.52       21.86      2.53 o 
  -2  -6   2      126.27      126.43      6.74 o 
  -1  -6   2      146.48      126.58      6.04 o 
   0  -6   2        2.24        1.76      1.95 o 
   1  -6   2       22.42       17.74      2.82 o 
   2  -6   2     2758.44     2754.13     37.62 o 
   3  -6   2      218.11      207.25     13.82 o 
   4  -6   2       55.36       48.78      6.83 o 
   5  -6   2      192.78      204.42     14.48 o 
   6  -6   2       32.26       27.12      6.49 o 
   7  -6   2      377.08      390.58     12.24 o 
   8  -6   2       74.88       82.24      7.82 o 
   9  -6   2       71.17       79.57      8.16 o 
  10  -6   2       30.71       40.12      6.66 o 
  11  -6   2       11.96       12.49      4.16 o 
  12  -6   2        0.36        5.49      3.33 o 
  -9  -5   2        0.16        4.00      2.66 o 
  -8  -5   2       64.16       66.42      7.32 o 
  -7  -5   2        0.98        4.33      2.83 o 
  -6  -5   2       21.90       17.15      4.16 o 
  -5  -5   2       17.28       20.52      3.42 o 
  -4  -5   2        2.10        2.77      1.62 o 
  -3  -5   2      217.36      215.87      5.59 o 
  -2  -5   2       92.67      103.28      5.59 o 
  -1  -5   2      868.66      888.15     14.71 o 
   0  -5   2        8.29        4.90      1.92 o 
   1  -5   2      202.74      196.52      8.91 o 
   2  -5   2      614.15      605.60     11.45 o 
   3  -5   2      275.03      259.69     13.15 o 
   4  -5   2       12.14       12.15      4.16 o 
   5  -5   2       18.00       12.82      4.16 o 
   6  -5   2      248.41      258.77     15.73 o 
   7  -5   2       87.21       79.91      6.66 o 
   8  -5   2       12.81       10.99      4.00 o 
   9  -5   2        2.56        2.50      3.16 o 
  10  -5   2      108.77      118.36      9.16 o 
  11  -5   2       27.51       32.96      5.83 o 
  12  -5   2        0.36        3.16      2.33 o 
 -10  -4   2        0.20        2.83      2.66 o 
  -9  -4   2        0.14        5.16      2.66 o 
  -8  -4   2        0.14        4.49      2.50 o 
  -7  -4   2      104.27       95.39      7.49 o 
  -6  -4   2        6.99        7.90      2.23 o 
  -5  -4   2        3.91        5.09      1.68 o 
  -4  -4   2       29.10       24.77      2.20 o 
  -3  -4   2       66.74       74.40      3.02 o 
  -2  -4   2       31.41       33.13      2.63 o 
  -1  -4   2      138.50      132.51      5.22 o 
   0  -4   2      742.92      764.09     12.06 o 
   1  -4   2     2843.79     2932.01     30.32 o 
   2  -4   2      700.26      723.91     21.31 o 
   3  -4   2      132.56      123.52      9.16 o 
   4  -4   2       89.88       81.07      7.99 o 
   5  -4   2        6.59        2.96      1.66 o 
   6  -4   2       55.45       47.89      3.66 o 
   7  -4   2       85.66       89.73      6.99 o 
   8  -4   2        1.18        3.00      2.83 o 
   9  -4   2       27.95       28.63      5.16 o 
  10  -4   2        0.07        2.50      2.50 o 
  11  -4   2       16.66       18.81      4.33 o 
  12  -4   2        0.01       -1.00      2.00 o 
 -10  -3   2        0.82        8.16      3.33 o 
  -9  -3   2        8.36        8.49      3.16 o 
  -8  -3   2       35.05       31.93      3.82 o 
  -7  -3   2      118.37      131.90      5.82 o 
  -6  -3   2       10.15        9.21      5.41 o 
  -5  -3   2       80.45       88.50      3.80 o 
  -4  -3   2      365.90      371.23      6.51 o 
  -3  -3   2      408.98      401.74      6.22 o 
  -2  -3   2       53.12       52.69      2.20 o 
  -1  -3   2      179.85      180.81      5.46 o 
   0  -3   2     1138.08     1184.93     18.31 o 
   1  -3   2     5131.59     5256.66    107.12 o 
   2  -3   2       23.10       29.80      4.16 o 
   3  -3   2      352.23      352.91     11.82 o 
   4  -3   2      937.03      947.98     13.13 o 
   5  -3   2      238.72      254.13      6.53 o 
   6  -3   2      226.43      227.91      6.41 o 
   7  -3   2        0.96        2.33      2.50 o 
   8  -3   2       14.28       12.32      3.50 o 
   9  -3   2        1.48        1.66      2.50 o 
  10  -3   2        6.41        2.16      2.83 o 
  11  -3   2       10.95        9.82      3.33 o 
  12  -3   2        5.03       15.32      4.00 o 
 -11  -2   2        3.01        4.00      2.50 o 
 -10  -2   2        2.16        5.83      3.16 o 
  -9  -2   2       23.04       27.49      3.71 o 
  -8  -2   2       25.50       25.13      3.41 o 
  -7  -2   2      118.69      135.94     13.90 o 
  -6  -2   2       25.16       29.51      3.05 o 
  -5  -2   2      503.53      488.11      7.58 o 
  -4  -2   2       13.99       20.60      1.78 o 
  -3  -2   2       53.50       56.51      2.24 o 
  -2  -2   2      283.33      276.99      4.67 o 
  -1  -2   2     1159.87     1172.20     12.50 o 
   0  -2   2     7539.72     7503.06     64.11 o 
   1  -2   2    18840.62    16491.04    200.01 o 
   2  -2   2     3020.62     3010.76     44.95 o 
   3  -2   2      613.75      615.98      8.74 o 
   4  -2   2        3.01        2.33      1.50 o 
   5  -2   2     1239.72     1418.21     30.05 o 
   6  -2   2      605.00      638.91     15.32 o 
   7  -2   2        0.24       -0.67      2.16 o 
   8  -2   2        1.41       -0.67      2.16 o 
   9  -2   2      139.02      143.83      8.66 o 
  10  -2   2        1.28        5.33      2.83 o 
  11  -2   2        1.80        2.50      2.33 o 
  12  -2   2        5.11       10.06      2.68 o 
 -11  -1   2        1.44        4.33      2.66 o 
 -10  -1   2       23.36       31.63      8.32 o 
  -9  -1   2        3.61        7.32      3.50 o 
  -8  -1   2      141.59      156.31      9.66 o 
  -7  -1   2        5.25        4.49      2.83 o 
  -6  -1   2       14.89       12.98      3.33 o 
  -5  -1   2      116.59      102.98      8.16 o 
  -4  -1   2      308.11      266.18      8.66 o 
  -3  -1   2       22.76       20.80      2.25 o 
  -2  -1   2    11821.81    11460.41    139.25 o 
  -1  -1   2     4027.00     4008.88     35.44 o 
   0  -1   2       14.34        5.73      0.96 o 
   1  -1   2     2361.12     2253.99     33.79 o 
   2  -1   2     2329.44     2350.24     22.00 o 
   3  -1   2      301.86      321.14      5.83 o 
   4  -1   2      502.25      563.57      8.10 o 
   5  -1   2        6.85        5.66      2.16 o 
   6  -1   2        8.90       11.65      2.83 o 
   7  -1   2        0.83       -1.00      2.16 o 
   8  -1   2       99.98      106.54      7.32 o 
   9  -1   2       35.01       30.13      4.99 o 
  10  -1   2        2.00       -0.97      2.50 o 
  11  -1   2        7.86       10.51      2.89 o 
  12  -1   2        0.28       -0.79      1.91 o 
 -12   0   2       24.73       33.25      4.47 o 
 -11   0   2        7.10        9.82      3.66 o 
 -10   0   2        0.66       -0.17      2.66 o 
  -9   0   2      107.34      102.71      7.99 o 
  -8   0   2       11.17        9.66      3.83 o 
  -7   0   2      309.78      272.84     10.99 o 
  -6   0   2      115.37      105.54      6.83 o 
  -5   0   2       20.68       28.63      3.83 o 
  -4   0   2     4057.11     4197.83     38.94 o 
  -3   0   2     1475.39     1416.28     15.33 o 
  -2   0   2      562.13      523.65      7.09 o 
  -1   0   2     6687.58     6326.12     53.92 o 
   0   0   2     1823.04     1797.23     26.64 o 
   1   0   2      318.92      318.88      4.24 o 
   2   0   2     2808.10     2859.66     24.55 o 
   3   0   2      656.54      636.32      7.02 o 
   4   0   2        0.01        1.03      0.92 o 
   5   0   2       91.16      114.86      5.99 o 
   6   0   2       55.00       57.31      3.86 o 
   7   0   2        1.04       -1.65      1.75 o 
   8   0   2      686.52      713.45     14.08 o 
   9   0   2       19.50       20.76      3.66 o 
  10   0   2       28.34       34.80      4.20 o 
  11   0   2        0.13       -0.39      2.33 o 
 -12   1   2        2.19        2.16      2.33 o 
 -11   1   2        1.02        6.83      2.83 o 
 -10   1   2        5.26        4.16      2.83 o 
  -9   1   2       84.18       86.56      7.66 o 
  -8   1   2      312.60      295.15     12.15 o 
  -7   1   2        0.02       -2.16      2.16 o 
  -6   1   2      788.36      674.53     16.15 o 
  -5   1   2      215.17      221.47      5.08 o 
  -4   1   2      536.40      523.38     10.99 o 
  -3   1   2     1893.35     1838.15     28.63 o 
  -2   1   2      351.32      331.52      5.68 o 
  -1   1   2     1777.16     1855.82     17.66 o 
   0   1   2     2390.57     2317.15     30.13 o 
   1   1   2     5810.16     5645.49     54.98 o 
   2   1   2      649.44      630.72      6.92 o 
   3   1   2      117.85      122.43      3.20 o 
   4   1   2      468.23      484.12      7.57 o 
   5   1   2      156.27      147.33      4.02 o 
   6   1   2      165.17      160.96      9.07 o 
   7   1   2        0.13       -1.07      1.70 o 
   8   1   2        0.09       -1.66      3.00 o 
   9   1   2       55.93       70.98      7.82 o 
  10   1   2        9.48       10.09      2.88 o 
  11   1   2        2.22        4.66      4.16 o 
 -12   2   2        7.23       13.65      4.00 o 
 -11   2   2        4.11        4.99      2.66 o 
 -10   2   2       82.60       77.57      7.66 o 
  -9   2   2       27.15       32.13      5.33 o 
  -8   2   2      648.46      553.18     16.48 o 
  -7   2   2        0.11       -0.33      2.16 o 
  -6   2   2      175.50      172.79      6.41 o 
  -5   2   2     1547.14     1595.04     18.66 o 
  -4   2   2       74.65       83.47      3.74 o 
  -3   2   2      798.02      789.76     17.65 o 
  -2   2   2     1065.90      974.33     11.93 o 
  -1   2   2      412.58      422.33     13.15 o 
   0   2   2     2839.27     2750.46     21.01 o 
   1   2   2       11.60        9.66      1.19 o 
   2   2   2     1173.01     1159.35     15.21 o 
   3   2   2      247.84      275.96      5.12 o 
   4   2   2        1.98        0.06      1.00 o 
   5   2   2       24.02       25.65      2.16 o 
   6   2   2        0.39        1.83      2.00 o 
   7   2   2      139.81      140.28     12.24 o 
   8   2   2       12.71       14.48      3.08 o 
   9   2   2       30.51       28.25      3.79 o 
  10   2   2       12.10       16.98      5.33 o 
 -12   3   2        0.03        4.66      2.66 o 
 -11   3   2        5.29        2.66      2.16 o 
 -10   3   2      150.53      137.50      9.16 o 
  -9   3   2        0.45        0.33      2.33 o 
  -8   3   2        1.68        2.16      2.66 o 
  -7   3   2      160.69      144.00      8.16 o 
  -6   3   2       38.11       31.89      2.75 o 
  -5   3   2      185.04      197.12      6.04 o 
  -4   3   2      106.66      115.08      4.71 o 
  -3   3   2      185.31      169.74      5.46 o 
  -2   3   2      174.13      183.12     12.15 o 
  -1   3   2      836.26      873.96     22.64 o 
   0   3   2       47.46       50.25      3.83 o 
   1   3   2      222.05      239.56      4.82 o 
   2   3   2      214.21      239.62      5.08 o 
   3   3   2      124.78      111.44      3.84 o 
   4   3   2      356.98      351.09      7.14 o 
   5   3   2      170.56      167.95      5.08 o 
   6   3   2       14.15       11.67      2.91 o 
   7   3   2        2.79        0.94      1.87 o 
   8   3   2        2.78        2.25      3.41 o 
   9   3   2        0.18       -1.66      3.00 o 
  10   3   2        2.95        4.00      3.83 o 
 -12   4   2        1.52        5.66      2.16 o 
 -11   4   2       14.89       12.49      3.66 o 
 -10   4   2      109.63       94.89      7.66 o 
  -9   4   2       98.45       92.89      7.49 o 
  -8   4   2        6.95        7.66      3.50 o 
  -7   4   2        1.66        1.83      2.66 o 
  -6   4   2       10.72        5.30      2.12 o 
  -5   4   2      519.92      472.81     10.12 o 
  -4   4   2      393.04      397.22      9.21 o 
  -3   4   2      256.45      258.86     14.98 o 
  -2   4   2       21.32       11.32      4.83 o 
  -1   4   2       92.88       93.46      4.33 o 
   0   4   2      398.90      470.96      9.38 o 
   1   4   2      180.04      192.25      4.98 o 
   2   4   2      295.88      293.82      6.34 o 
   3   4   2      165.91      175.26      5.19 o 
   4   4   2        9.00        9.97      2.20 o 
   5   4   2        0.12       -1.23      1.23 o 
   6   4   2       99.52       88.73      4.88 o 
   7   4   2       14.03        9.67      4.74 o 
   8   4   2        8.71        9.16      4.00 o 
   9   4   2        0.10       -2.16      2.83 o 
 -12   5   2        3.04        7.82      2.66 o 
 -11   5   2        0.69       -0.17      1.83 o 
 -10   5   2        0.27        0.00      2.50 o 
  -9   5   2       85.05       81.57      7.82 o 
  -8   5   2       53.64       51.61      6.33 o 
  -7   5   2      382.76      391.45     10.48 o 
  -6   5   2       54.53       52.96      4.28 o 
  -5   5   2      256.06      264.79      8.72 o 
  -4   5   2       12.61       17.65      5.99 o 
  -3   5   2      102.17       93.56      9.49 o 
  -2   5   2      155.24      171.80     16.15 o 
  -1   5   2      243.09      238.17     10.15 o 
   0   5   2        6.06        4.84      2.04 o 
   1   5   2      235.92      230.28      5.98 o 
   2   5   2       14.24       13.65      2.17 o 
   3   5   2      225.88      217.34      6.31 o 
   4   5   2        9.16        9.48      2.08 o 
   5   5   2       25.03       21.35      3.04 o 
   6   5   2       57.28       53.99      6.99 o 
   7   5   2        0.03        3.33      3.50 o 
   8   5   2        2.32        3.16      3.50 o 
 -12   6   2        1.63       -1.50      1.66 o 
 -11   6   2       20.71       23.14      5.33 o 
 -10   6   2        3.29        2.50      3.66 o 
  -9   6   2       20.29       27.63      5.83 o 
  -8   6   2        0.00        0.83      3.16 o 
  -7   6   2       70.65       60.79      5.00 o 
  -6   6   2      107.45       98.94      9.07 o 
  -5   6   2       17.45       21.01      3.66 o 
  -4   6   2       14.53       16.31      7.16 o 
  -3   6   2      167.47      213.58     18.81 o 
  -2   6   2       62.19       81.24     10.65 o 
  -1   6   2       22.65       19.40      3.05 o 
   0   6   2      229.93      228.28     13.32 o 
   1   6   2      154.17      138.07      6.52 o 
   2   6   2       74.64       73.78      4.09 o 
   3   6   2       91.89       84.38      6.13 o 
   4   6   2        2.72        4.09      1.98 o 
   5   6   2        1.36        1.00      3.00 o 
   6   6   2       14.26       11.15      4.33 o 
   7   6   2        0.00        2.83      3.66 o 
 -12   7   2        1.61        3.66      4.16 o 
 -11   7   2       24.24       29.13      6.49 o 
 -10   7   2       10.35       12.82      4.83 o 
  -9   7   2        3.39        1.00      3.33 o 
  -8   7   2       11.58        8.16      4.16 o 
  -7   7   2        4.72        0.94      2.68 o 
  -6   7   2       12.04       13.54      3.49 o 
  -5   7   2      113.29      105.54     12.49 o 
  -4   7   2        6.55        5.49      7.32 o 
  -3   7   2       44.23       35.96      9.82 o 
  -2   7   2        2.08        2.00      8.16 o 
  -1   7   2        9.83        9.77      3.66 o 
   0   7   2       22.65       22.10      5.99 o 
   1   7   2       57.64       56.86     11.32 o 
   2   7   2       37.45       30.57      7.16 o 
   3   7   2        5.39        4.32      2.43 o 
   4   7   2        1.05        4.20      3.14 o 
   5   7   2       25.97       29.96      6.16 o 
   6   7   2        1.17       -3.16      3.16 o 
 -12   8   2        0.64        3.16      4.33 o 
 -11   8   2        6.18        7.99      4.66 o 
 -10   8   2      103.51       99.38     10.32 o 
  -9   8   2       70.65       63.59      8.49 o 
  -8   8   2       50.83       49.77      7.49 o 
  -7   8   2       42.55       41.44      5.47 o 
  -6   8   2       48.36       56.79      5.97 o 
  -5   8   2      141.77      128.68     14.82 o 
  -4   8   2      224.21      214.25     22.31 o 
  -3   8   2       21.82       18.98     10.32 o 
  -2   8   2      104.85       99.05     15.32 o 
  -1   8   2       50.26       58.19      5.67 o 
   0   8   2      112.67      108.09      8.82 o 
   1   8   2       11.95       13.40      4.49 o 
   2   8   2        6.75        5.19      3.06 o 
   3   8   2      102.58      126.68     17.31 o 
 -11   9   2       13.67        6.83      4.83 o 
 -10   9   2       12.20       23.47      6.83 o 
  -9   9   2       19.29       19.31      5.83 o 
  -8   9   2       92.27       85.87      7.43 o 
  -7   9   2        0.00        0.45      4.24 o 
  -6   9   2      219.17      231.56     22.81 o 
  -5   9   2      221.39      245.38     23.31 o 
  -4   9   2       82.83       79.07     14.65 o 
  -3   9   2       53.22       58.26     14.32 o 
  -2   9   2       99.07      114.03     19.31 o 
  -1   9   2       11.57       14.18      4.99 o 
   0   9   2      106.36      105.75     16.56 o 
   1   9   2        0.04        1.14      2.30 o 
   2   9   2        1.15       14.65     15.81 o 
   3   9   2        6.47       18.48     13.48 o 
  -9  10   2        1.40       -1.50      3.66 o 
  -8  10   2       30.14       33.26      5.68 o 
  -7  10   2        1.23       -1.59      3.91 o 
  -6  10   2       35.77       25.97     11.32 o 
  -5  10   2       11.22       15.15     10.99 o 
  -4  10   2       32.00       45.28     14.98 o 
  -3  10   2        0.91        2.00     12.49 o 
  -2  10   2       65.06       60.93     20.81 o 
  -1  10   2       69.47      101.05     22.14 o 
   0  10   2       12.44       31.80     19.81 o 
   1  10   2        0.40        7.66     19.48 o 
   2  10   2       34.75       53.27     20.14 o 
   3  10   2       67.06      100.88     18.81 o 
  -9  11   2        2.42        4.33      4.16 o 
  -8  11   2       10.76       20.41      4.95 o 
  -7  11   2       15.19       16.09      4.41 o 
  -6  11   2        0.40       -0.67      8.66 o 
  -5  11   2        5.02       14.15     11.49 o 
  -4  11   2       66.10       96.22     19.48 o 
  -3  11   2        4.73       13.15     15.65 o 
  -2  11   2        4.61       18.98     19.48 o 
  -1  11   2        0.81        6.49     21.81 o 
   0  11   2        0.06        6.49     20.98 o 
   1  11   2        6.89       44.11     22.31 o 
  -8  12   2        0.77       21.97      8.49 o 
  -7  12   2      121.97      137.34     17.65 o 
  -6  12   2       24.79       63.26     14.82 o 
  -5  12   2       55.33       92.72     18.31 o 
  -4  12   2        1.01       14.82     14.98 o 
  -3  12   2       14.35       76.41     21.47 o 
  -2  12   2        0.70       28.13     21.97 o 
  -1  12   2        0.01       21.97     22.64 o 
   2 -13   3        0.04      -24.30     24.30 o 
   3 -13   3        3.84      -18.81     18.81 o 
   4 -13   3       12.84      -14.65     17.48 o 
   5 -13   3       22.17        4.33     17.15 o 
   6 -13   3        0.05      -10.32     10.32 o 
  -1 -12   3        0.08        1.25     15.73 o 
   0 -12   3       15.01       11.56     22.64 o 
   1 -12   3       19.61       26.71     10.90 o 
   2 -12   3       24.83       25.42      5.17 o 
   3 -12   3       65.13       73.41     20.48 o 
   4 -12   3       17.09       24.30     16.81 o 
   5 -12   3        9.77        8.16     13.15 o 
   6 -12   3        0.07        6.33     11.49 o 
   7 -12   3        1.74       -9.16      9.16 o 
   8 -12   3        1.63       -2.33      9.49 o 
  -3 -11   3       12.77       15.25     15.90 o 
  -2 -11   3       16.62       16.65      7.07 o 
  -1 -11   3        2.25        4.41      6.91 o 
   0 -11   3        3.26        0.20     12.32 o 
   1 -11   3        0.08       -1.99     11.32 o 
   2 -11   3       14.35        6.24      4.33 o 
   3 -11   3      281.11      273.84     24.47 o 
   4 -11   3        2.68       13.15     13.15 o 
   5 -11   3        2.44       -0.50     11.82 o 
   6 -11   3        4.55       -2.83     11.32 o 
   7 -11   3       22.78       20.31     11.65 o 
   9 -11   3       19.01       15.65      3.50 o 
  10 -11   3        2.40        1.00      2.33 o 
  -4 -10   3        9.49        7.16      3.16 o 
  -3 -10   3        1.03       -0.55      9.99 o 
  -2 -10   3      113.19       98.16     10.82 o 
  -1 -10   3       24.98       23.19      5.25 o 
   0 -10   3        0.04       -0.21      2.83 o 
   1 -10   3       66.91       67.66      6.98 o 
   2 -10   3      430.93      427.11     13.89 o 
   3 -10   3       92.44       84.90     16.48 o 
   4 -10   3       14.62       12.98     11.99 o 
   5 -10   3      243.17      270.35     21.64 o 
   6 -10   3       68.14       81.74     14.82 o 
   7 -10   3       30.77       31.46     11.15 o 
   8 -10   3       87.74       67.42      7.66 o 
   9 -10   3       32.85       35.62      6.16 o 
  10 -10   3       11.58       18.15      4.66 o 
  11 -10   3        2.86       -0.17      2.33 o 
  -6  -9   3       14.68       16.15      4.16 o 
  -5  -9   3       11.55       12.82      4.16 o 
  -4  -9   3       33.34       36.18      5.51 o 
  -3  -9   3        6.02        4.22      3.38 o 
  -2  -9   3        2.11       -1.64      4.49 o 
  -1  -9   3      220.83      224.17     10.50 o 
   0  -9   3        3.83        4.35      3.16 o 
   1  -9   3       44.79       39.29      5.09 o 
   2  -9   3       51.39       44.85      6.08 o 
   3  -9   3      305.29      291.32     21.47 o 
   4  -9   3      221.37      210.75     20.64 o 
   5  -9   3        2.09       -1.50      8.16 o 
   6  -9   3      598.40      604.28     27.13 o 
   7  -9   3       12.37       11.15      8.32 o 
   8  -9   3        4.29        6.16      3.66 o 
   9  -9   3        8.86        6.99      3.83 o 
  10  -9   3       47.88       56.93      7.82 o 
  11  -9   3        3.14        0.67      2.83 o 
  -7  -8   3       30.43       24.30      4.99 o 
  -6  -8   3        0.08        3.83      2.66 o 
  -5  -8   3       35.86       48.28      6.33 o 
  -4  -8   3       12.93        7.81      9.74 o 
  -3  -8   3      353.02      374.23     12.58 o 
  -2  -8   3      114.83      135.21      7.87 o 
  -1  -8   3       94.09       93.42     11.40 o 
   0  -8   3      289.66      274.50     18.31 o 
   1  -8   3      100.71      112.31      6.57 o 
   2  -8   3      203.16      181.36      8.51 o 
   3  -8   3       93.25       84.40     10.82 o 
   4  -8   3      272.78      253.87     17.98 o 
   5  -8   3       72.41       75.41     10.65 o 
   6  -8   3      164.97      163.14     17.15 o 
   7  -8   3        6.12        9.49      7.16 o 
   8  -8   3       36.48       35.79      6.16 o 
   9  -8   3       39.25       37.12      6.66 o 
  10  -8   3        0.31       -0.17      2.33 o 
  11  -8   3       22.99       33.29      6.66 o 
  -8  -7   3        2.97        0.83      2.33 o 
  -7  -7   3        4.05        4.49      2.83 o 
  -6  -7   3        1.83        8.66      3.16 o 
  -5  -7   3      130.16      132.51      9.16 o 
  -4  -7   3        0.00        2.21      2.47 o 
  -3  -7   3       27.64       22.15      5.24 o 
  -2  -7   3       15.89       13.55      3.91 o 
  -1  -7   3       30.42       35.60      4.20 o 
   0  -7   3      142.92      162.27     12.57 o 
   1  -7   3      161.45      143.31      6.84 o 
   2  -7   3      188.50      182.37      7.82 o 
   3  -7   3      135.52      135.34     14.48 o 
   4  -7   3        0.35       -3.16      4.66 o 
   5  -7   3       20.79       10.65      5.66 o 
   6  -7   3        0.11        1.00      5.16 o 
   7  -7   3       35.91       34.15      4.43 o 
   8  -7   3        9.13        9.82      4.16 o 
   9  -7   3       17.32       15.81      4.99 o 
  10  -7   3        2.28        5.16      3.83 o 
  11  -7   3       20.52       17.15      4.83 o 
  12  -7   3        0.61        3.50      2.83 o 
  -8  -6   3       53.70       49.11      6.83 o 
  -7  -6   3        1.67        4.49      2.66 o 
  -6  -6   3       57.17       55.43      6.49 o 
  -5  -6   3       11.25       18.31      4.16 o 
  -4  -6   3       13.23       12.64      3.28 o 
  -3  -6   3       64.64       68.28      5.17 o 
  -2  -6   3        1.00        2.84      2.11 o 
  -1  -6   3       90.46       88.44      5.26 o 
   0  -6   3      278.51      265.54      9.41 o 
   1  -6   3     1563.45     1614.91     22.11 o 
   2  -6   3      457.57      456.06     13.40 o 
   3  -6   3      432.14      417.34     17.48 o 
   4  -6   3      116.13      112.37     11.82 o 
   5  -6   3       45.84       51.94      7.16 o 
   6  -6   3        7.32        8.16      4.99 o 
   7  -6   3        0.91       -1.00      2.50 o 
   8  -6   3        0.01       -2.16      2.16 o 
   9  -6   3       25.45       20.81      5.16 o 
  10  -6   3        9.53       10.99      4.33 o 
  11  -6   3       15.34       18.31      4.83 o 
  12  -6   3        0.46       -2.16      2.16 o 
  -9  -5   3        8.15        4.16      2.66 o 
  -8  -5   3        4.30        4.33      2.83 o 
  -7  -5   3       14.76       14.32      4.00 o 
  -6  -5   3       42.59       45.78      5.83 o 
  -5  -5   3        3.17        2.91      2.41 o 
  -4  -5   3        1.27        1.89      1.70 o 
  -3  -5   3       78.20       81.66      3.75 o 
  -2  -5   3        9.08        5.39      2.14 o 
  -1  -5   3      100.06       94.55      6.24 o 
   0  -5   3      115.32      116.16      5.50 o 
   1  -5   3      290.05      318.79      8.28 o 
   2  -5   3     2145.59     2264.47     36.29 o 
   3  -5   3       48.48       47.94      6.33 o 
   4  -5   3       13.38       20.64      4.66 o 
   5  -5   3       16.08       17.15      4.33 o 
   6  -5   3        1.96        1.73      2.15 o 
   7  -5   3       90.71       92.39      7.32 o 
   8  -5   3       71.98       73.25      7.32 o 
   9  -5   3       37.22       27.97      5.33 o 
  10  -5   3        3.58        6.99      3.33 o 
  11  -5   3        4.99       18.31      4.49 o 
  12  -5   3        1.57        6.66      2.83 o 
 -10  -4   3        1.92        1.00      2.16 o 
  -9  -4   3       19.21       23.64      4.99 o 
  -8  -4   3        5.71        9.82      3.66 o 
  -7  -4   3        4.53        4.33      2.83 o 
  -6  -4   3       41.67       32.63      4.99 o 
  -5  -4   3      153.17      149.74      6.49 o 
  -4  -4   3       18.83       24.51      2.13 o 
  -3  -4   3       44.40       50.17      2.49 o 
  -2  -4   3        3.70        4.72      1.16 o 
  -1  -4   3     1227.77     1291.36     17.36 o 
   0  -4   3      951.19      987.54     14.35 o 
   1  -4   3        1.18        2.85      3.25 o 
   2  -4   3     2128.79     2204.73     28.72 o 
   3  -4   3      451.65      447.30     14.82 o 
   4  -4   3      123.23      116.20      8.99 o 
   5  -4   3     1256.54     1331.08     18.26 o 
   6  -4   3       45.69       55.83      3.88 o 
   7  -4   3       15.68       13.15      3.50 o 
   8  -4   3        2.47        2.16      2.66 o 
   9  -4   3       11.99        9.32      3.50 o 
  10  -4   3       74.50       78.74      7.66 o 
  11  -4   3       18.55       19.31      4.33 o 
  12  -4   3        1.93        4.33      2.83 o 
 -10  -3   3        0.04        2.16      2.00 o 
  -9  -3   3       15.89       17.31      4.66 o 
  -8  -3   3        1.52        2.66      3.16 o 
  -7  -3   3       60.37       53.26      4.10 o 
  -6  -3   3        8.30        7.55      2.12 o 
  -5  -3   3        6.50        6.28      1.57 o 
  -4  -3   3       18.60       18.50      2.28 o 
  -3  -3   3      196.11      198.02      4.20 o 
  -2  -3   3      791.92      798.57      9.52 o 
  -1  -3   3      666.86      661.65     10.44 o 
   0  -3   3     3475.95     3489.11     33.68 o 
   1  -3   3     2583.90     2678.87     31.46 o 
   2  -3   3      775.73      776.25     17.81 o 
   3  -3   3      734.59      737.96     16.81 o 
   4  -3   3      187.60      206.20      5.69 o 
   5  -3   3      170.34      169.75      5.52 o 
   6  -3   3       13.87       12.76      2.12 o 
   7  -3   3       55.98       63.59      5.83 o 
   8  -3   3      226.06      224.40     10.32 o 
   9  -3   3      203.02      193.10      9.82 o 
  10  -3   3        8.18       14.82      4.00 o 
  11  -3   3        0.16        0.67      2.00 o 
  12  -3   3       25.98       27.80      4.99 o 
 -11  -2   3       45.71       60.93      7.49 o 
 -10  -2   3        8.25       14.65      4.16 o 
  -9  -2   3       21.85       20.31      4.83 o 
  -8  -2   3        5.85        7.66      2.46 o 
  -7  -2   3       32.73       29.44      4.08 o 
  -6  -2   3        5.36        6.16      3.00 o 
  -5  -2   3        0.62       -1.35      1.35 o 
  -4  -2   3        4.17        4.49      2.16 o 
  -3  -2   3       67.24       53.25      3.16 o 
  -2  -2   3      454.66      430.73      5.26 o 
  -1  -2   3       25.60       21.00      1.96 o 
   0  -2   3     1750.17     1719.39     17.95 o 
   1  -2   3    14677.65    13269.76    152.82 o 
   2  -2   3      113.94      107.87      6.66 o 
   3  -2   3     1617.83     1710.57     18.50 o 
   4  -2   3        2.71        4.07      1.28 o 
   5  -2   3      441.56      461.69      8.11 o 
   6  -2   3        3.14        6.16      2.50 o 
   7  -2   3      174.99      171.30      8.16 o 
   8  -2   3      157.82      153.65      8.32 o 
   9  -2   3        0.02        0.33      2.50 o 
  10  -2   3       47.11       50.11      6.16 o 
  11  -2   3        5.58       11.85      2.84 o 
  12  -2   3        1.11       -1.83      3.50 o 
 -11  -1   3        6.72        5.33      2.83 o 
 -10  -1   3        5.75        3.00      2.83 o 
  -9  -1   3        5.66        1.33      3.00 o 
  -8  -1   3      289.02      301.64     13.15 o 
  -7  -1   3        1.49        2.16      2.66 o 
  -6  -1   3       56.64       45.11      5.16 o 
  -5  -1   3      267.79      297.01      6.78 o 
  -4  -1   3       13.69       15.46      1.92 o 
  -3  -1   3     2276.01     2334.12     34.04 o 
  -2  -1   3      433.72      421.18      6.96 o 
  -1  -1   3     1474.87     1503.33     15.60 o 
   0  -1   3       17.77       24.30      1.15 o 
   1  -1   3      812.42      833.10     10.12 o 
   2  -1   3      386.92      364.11      7.41 o 
   3  -1   3       52.31       50.85      3.41 o 
   4  -1   3     2713.18     2880.14     27.97 o 
   5  -1   3       33.32       38.71      2.80 o 
   6  -1   3      543.73      560.00     13.82 o 
   7  -1   3       30.46       38.45      4.66 o 
   8  -1   3       42.11       50.77      5.49 o 
   9  -1   3      264.33      281.14      9.16 o 
  10  -1   3        1.40       -1.01      4.99 o 
  11  -1   3        2.59        1.42      1.91 o 
 -12   0   3       10.55       19.31      4.49 o 
 -11   0   3        7.52       12.15      3.66 o 
 -10   0   3        9.19       12.32      4.00 o 
  -9   0   3        0.68        0.50      2.66 o 
  -8   0   3        2.62        2.16      3.16 o 
  -7   0   3      217.36      207.42      9.99 o 
  -6   0   3      348.27      321.12     11.32 o 
  -5   0   3     2040.07     2069.21     22.65 o 
  -4   0   3      878.17      953.57     12.48 o 
  -3   0   3     1538.27     1589.24     24.89 o 
  -2   0   3     1011.79      992.01     11.56 o 
  -1   0   3     3819.64     3668.46     32.59 o 
   0   0   3     6373.76     6328.17     45.60 o 
   1   0   3      278.78      270.64      5.40 o 
   2   0   3       69.09       54.62      2.28 o 
   3   0   3        0.10       -0.16      0.81 o 
   4   0   3        0.39        0.48      0.92 o 
   5   0   3       33.91       35.56      3.11 o 
   6   0   3        0.75       -0.34      1.48 o 
   7   0   3       30.13       37.10      3.56 o 
   8   0   3        7.01        5.98      2.28 o 
   9   0   3       95.09       88.86      5.68 o 
  10   0   3        0.96        7.36      2.34 o 
  11   0   3        2.99        1.66      3.33 o 
 -12   1   3        0.02        6.49      2.83 o 
 -11   1   3        1.76        6.49      2.50 o 
 -10   1   3        0.02       -1.33      2.66 o 
  -9   1   3        0.01       -2.33      2.66 o 
  -8   1   3        1.00       -2.50      2.50 o 
  -7   1   3      607.18      604.28     16.65 o 
  -6   1   3      273.46      258.09      7.49 o 
  -5   1   3      571.55      620.09      9.93 o 
  -4   1   3      283.97      255.08      5.88 o 
  -3   1   3     1102.66     1100.55     13.37 o 
  -2   1   3     1199.56     1236.84     14.65 o 
  -1   1   3     2204.75     2287.49     47.03 o 
   0   1   3       39.16       34.02      2.28 o 
   1   1   3     3512.79     3646.95     41.34 o 
   2   1   3      328.51      324.86      4.69 o 
   3   1   3      280.41      283.04      4.91 o 
   4   1   3      207.92      228.38      4.72 o 
   5   1   3       32.58       30.14      2.12 o 
   6   1   3       55.39       58.26      4.00 o 
   7   1   3      177.29      187.18      6.99 o 
   8   1   3       87.53       96.98      5.56 o 
   9   1   3       53.93       58.66      5.00 o 
  10   1   3        0.41        1.00      3.16 o 
  11   1   3        1.88        6.66      4.33 o 
 -12   2   3        6.79       14.65      3.50 o 
 -11   2   3        2.58        4.00      2.66 o 
 -10   2   3      264.21      241.05     12.15 o 
  -9   2   3       17.97       18.48      4.49 o 
  -8   2   3     1271.57     1267.16     26.47 o 
  -7   2   3       68.91       61.76      5.83 o 
  -6   2   3      115.20      101.05      4.41 o 
  -5   2   3       67.41       79.92      3.88 o 
  -4   2   3      161.18      186.45      5.47 o 
  -3   2   3      623.50      639.37      9.84 o 
  -2   2   3      588.07      601.83      8.90 o 
  -1   2   3      910.73      870.30     19.81 o 
   0   2   3     4263.14     4378.92     43.33 o 
   1   2   3       38.05       37.10      1.80 o 
   2   2   3        5.95        5.86      1.60 o 
   3   2   3       20.05       21.64      1.78 o 
   4   2   3      712.73      710.19      9.31 o 
   5   2   3       21.33       21.12      3.33 o 
   6   2   3       21.83       16.63      2.75 o 
   7   2   3       19.42       26.74      3.48 o 
   8   2   3       84.25       89.93      5.48 o 
   9   2   3       23.19       25.97      6.16 o 
  10   2   3        8.50       13.15      4.49 o 
 -12   3   3        7.78       12.32      3.33 o 
 -11   3   3        7.70        7.32      2.83 o 
 -10   3   3        4.94        6.33      3.33 o 
  -9   3   3      350.89      328.94     13.48 o 
  -8   3   3      157.61      153.65      8.82 o 
  -7   3   3      120.92      117.36      7.32 o 
  -6   3   3        8.49       11.03      2.11 o 
  -5   3   3      584.02      585.70     10.66 o 
  -4   3   3       62.25       59.42      3.48 o 
  -3   3   3      394.11      372.62      7.82 o 
  -2   3   3      230.27      233.39     12.15 o 
  -1   3   3      168.06      161.81     11.49 o 
   0   3   3     3481.92     3687.36     45.14 o 
   1   3   3      738.95      794.02      9.45 o 
   2   3   3      150.02      154.16      6.32 o 
   3   3   3       51.35       53.51      2.72 o 
   4   3   3      240.48      227.98      5.53 o 
   5   3   3       82.16       78.44      5.66 o 
   6   3   3        8.73        7.68      2.28 o 
   7   3   3       13.30       21.81      5.33 o 
   8   3   3       75.82       86.40      8.99 o 
   9   3   3        0.05        1.17      3.00 o 
  10   3   3        2.88        9.32      4.66 o 
 -12   4   3        5.77        8.49      2.50 o 
 -11   4   3        5.89       10.32      3.33 o 
 -10   4   3       65.06       60.76      6.99 o 
  -9   4   3        7.70        9.82      4.00 o 
  -8   4   3        0.87        0.00      2.66 o 
  -7   4   3      132.98      124.77      5.87 o 
  -6   4   3      277.58      267.29      7.87 o 
  -5   4   3        0.07       -1.31      1.31 o 
  -4   4   3      166.16      149.09      5.92 o 
  -3   4   3      482.65      555.70     11.15 o 
  -2   4   3      364.60      409.51     17.48 o 
  -1   4   3      120.33      105.21      9.16 o 
   0   4   3      972.08     1212.12     19.23 o 
   1   4   3       27.30       37.25      3.77 o 
   2   4   3      180.80      182.77      5.13 o 
   3   4   3      968.38      969.12     15.48 o 
   4   4   3        0.36        0.87      1.45 o 
   5   4   3        0.41        3.12      2.58 o 
   6   4   3        6.75       11.99      4.33 o 
   7   4   3       24.73       14.48      4.83 o 
   8   4   3        0.08        4.16      3.33 o 
   9   4   3        2.49        2.33      4.16 o 
 -12   5   3        3.69        2.33      2.00 o 
 -11   5   3        0.17        0.50      2.83 o 
 -10   5   3       53.55       46.61      6.66 o 
  -9   5   3       98.82       98.05      8.16 o 
  -8   5   3       24.53       23.64      4.66 o 
  -7   5   3        0.54       -0.66      1.96 o 
  -6   5   3      148.65      132.01      6.60 o 
  -5   5   3       84.69       70.71      6.91 o 
  -4   5   3     1608.33     1711.38     25.55 o 
  -3   5   3      343.16      390.20     19.31 o 
  -2   5   3     2387.77     2628.22     52.27 o 
  -1   5   3      602.55      705.83     26.14 o 
   0   5   3      148.12      163.46      6.30 o 
   1   5   3      163.25      170.65      5.31 o 
   2   5   3       49.01       52.65      4.85 o 
   3   5   3        5.37        5.70      2.13 o 
   4   5   3       18.82       18.59      2.57 o 
   5   5   3       25.39       24.30      5.33 o 
   6   5   3        2.38        1.83      3.16 o 
   7   5   3        0.37       -1.00      3.16 o 
   8   5   3        0.74        5.83      3.83 o 
 -12   6   3        0.02       -1.66      3.00 o 
 -11   6   3        0.05        2.83      3.66 o 
 -10   6   3        9.79        9.82      4.49 o 
  -9   6   3      123.82      118.03      8.99 o 
  -8   6   3       20.98       23.31      4.99 o 
  -7   6   3      106.30       96.31      6.04 o 
  -6   6   3        0.00       -1.61      2.25 o 
  -5   6   3        3.45        4.37      2.42 o 
  -4   6   3      134.37      162.81     17.15 o 
  -3   6   3       71.44       58.60      9.66 o 
  -2   6   3       52.51       45.95      8.99 o 
  -1   6   3      746.72      732.13     29.80 o 
   0   6   3        1.53        3.29      4.24 o 
   1   6   3       28.35       23.32      3.40 o 
   2   6   3      185.82      176.64      6.07 o 
   3   6   3       28.29       24.85      3.02 o 
   4   6   3       35.79       37.81      8.91 o 
   5   6   3       35.56       36.12      6.49 o 
   6   6   3        0.98        1.17      3.33 o 
   7   6   3        2.47        6.83      3.66 o 
 -12   7   3       13.06       17.65      5.49 o 
 -11   7   3       19.60       18.48      5.66 o 
 -10   7   3        2.84        0.33      3.50 o 
  -9   7   3       35.22       43.28      6.83 o 
  -8   7   3        0.16        1.00      3.16 o 
  -7   7   3       77.01       86.81      6.36 o 
  -6   7   3        0.33        2.60      2.69 o 
  -5   7   3       48.42       49.85      5.17 o 
  -4   7   3        6.20        4.66      7.49 o 
  -3   7   3       27.03       26.64      9.16 o 
  -2   7   3      150.87      145.66     15.81 o 
  -1   7   3       68.52       72.91     12.82 o 
   0   7   3        1.99        7.25      3.91 o 
   1   7   3       58.92       56.82      7.41 o 
   2   7   3      234.49      226.40     21.47 o 
   3   7   3        7.14        2.59      3.36 o 
   4   7   3      240.21      230.86     13.40 o 
   5   7   3       53.26       45.61      7.16 o 
   6   7   3        3.37        0.17      3.16 o 
 -11   8   3       19.46       22.64      6.16 o 
 -10   8   3        0.16       -3.00      3.33 o 
  -9   8   3       76.38       89.06      9.66 o 
  -8   8   3        0.28       -0.08      3.33 o 
  -7   8   3       93.54       98.92      7.24 o 
  -6   8   3      185.67      204.27     14.23 o 
  -5   8   3       32.85       20.98      9.16 o 
  -4   8   3       69.83       84.73     13.15 o 
  -3   8   3       11.77        4.49      9.32 o 
  -2   8   3       16.96       13.32     10.49 o 
  -1   8   3       31.07       48.94     14.15 o 
   0   8   3       44.72       44.28      5.74 o 
   1   8   3      524.84      507.56     29.47 o 
   2   8   3        5.78        4.16      9.99 o 
   3   8   3       34.57       36.96     11.65 o 
   5   8   3        0.40        5.49      4.16 o 
 -11   9   3       46.27       56.93      8.99 o 
 -10   9   3      102.77       96.72     10.82 o 
  -9   9   3       30.67       27.63      6.33 o 
  -8   9   3      153.81      169.96     21.14 o 
  -7   9   3       19.31       16.55      6.16 o 
  -6   9   3       22.95       16.43      4.30 o 
  -5   9   3       17.68       21.31     10.15 o 
  -4   9   3       11.75       11.32     10.65 o 
  -3   9   3       22.60       21.64     12.49 o 
  -2   9   3       31.96       20.14     13.65 o 
  -1   9   3       81.68       87.23     19.14 o 
   0   9   3        5.11       21.81     16.31 o 
   1   9   3        1.79       15.81     15.81 o 
   2   9   3       38.04       58.60     15.98 o 
   3   9   3       25.23       44.61     12.49 o 
 -10  10   3       38.32       33.96      7.66 o 
  -9  10   3        0.22       -1.00      3.33 o 
  -8  10   3        5.79        7.55      9.07 o 
  -7  10   3        3.73       -2.27      2.78 o 
  -6  10   3       17.98       22.31      9.99 o 
  -5  10   3        0.20       10.32      9.99 o 
  -4  10   3        1.43        0.50     10.82 o 
  -3  10   3        8.12       19.81     14.32 o 
  -2  10   3      118.28      136.34     24.30 o 
  -1  10   3        0.52        7.82     18.64 o 
   0  10   3       74.43      141.33     23.64 o 
   1  10   3        9.71        8.66     16.15 o 
   2  10   3       43.96       85.23     18.64 o 
   3  10   3        5.71       31.46     11.65 o 
  -9  11   3       15.66       15.32      5.99 o 
  -8  11   3        0.12        5.23      4.83 o 
  -7  11   3        2.57        2.03      3.34 o 
  -6  11   3       88.51      110.87     15.81 o 
  -5  11   3        0.54       -1.17      9.82 o 
  -4  11   3        0.03       -8.99     12.32 o 
  -3  11   3       17.55       31.63     16.48 o 
  -2  11   3        0.76       11.65     18.48 o 
  -1  11   3       12.66       59.26     22.97 o 
   0  11   3       13.73       52.60     19.98 o 
   1  11   3        3.38       20.64     16.81 o 
  -7  12   3        0.03        5.23     11.15 o 
  -6  12   3        7.89       21.14     10.32 o 
  -5  12   3       37.93       99.72     18.31 o 
  -4  12   3        1.71        8.66     12.82 o 
  -3  12   3        0.01       31.30     18.15 o 
  -2  12   3       50.22      135.67     27.30 o 
   2 -13   4       25.93       18.79     22.22 o 
   3 -13   4       99.05      113.37     23.14 o 
   4 -13   4       15.83        8.16     18.48 o 
   5 -13   4        1.13      -13.98     13.98 o 
   6 -13   4       13.30        4.49     13.48 o 
  -1 -12   4       22.93       28.24     14.15 o 
   0 -12   4       11.95        9.11     27.88 o 
   1 -12   4        0.70        8.79     19.56 o 
   2 -12   4       38.41       42.89     16.31 o 
   3 -12   4        0.03      -13.82     13.82 o 
   4 -12   4        9.48      -13.98     13.98 o 
   5 -12   4        0.21       -8.66     12.82 o 
   7 -12   4        5.11      -10.32     10.32 o 
  -3 -11   4        3.44        6.87      9.24 o 
  -2 -11   4        3.30       -4.30     11.40 o 
  -1 -11   4        0.02       -3.85      4.08 o 
   0 -11   4        6.02        2.71     11.57 o 
   1 -11   4        4.48        9.13      4.04 o 
   2 -11   4       84.85       80.96      7.62 o 
   3 -11   4       73.35       91.06     18.31 o 
   4 -11   4        1.95      -11.99     11.99 o 
   5 -11   4       10.50        4.33     12.98 o 
   6 -11   4        0.18       -2.33     11.82 o 
   7 -11   4        0.01       -5.99      9.32 o 
   9 -11   4       20.52       24.97      4.83 o 
  10 -11   4       16.42       11.82      3.83 o 
  -4 -10   4       21.83       23.97      5.16 o 
  -3 -10   4      162.21      140.80      9.18 o 
  -2 -10   4        6.27        6.23      8.91 o 
  -1 -10   4      162.07      151.17      9.46 o 
   0 -10   4      151.84      154.03     11.74 o 
   1 -10   4      200.85      174.67     19.48 o 
   2 -10   4        6.43        2.85      3.25 o 
   3 -10   4       99.12       87.97     10.90 o 
   4 -10   4       98.24      108.70     15.65 o 
   5 -10   4      176.35      172.96     17.98 o 
   6 -10   4        3.15        2.83      9.66 o 
   7 -10   4       19.14        3.00      8.99 o 
   9 -10   4       36.17       38.79      6.33 o 
  10 -10   4        0.03       -1.33      1.83 o 
  -6  -9   4       18.75       27.97      5.49 o 
  -5  -9   4        5.80       -1.17      2.50 o 
  -4  -9   4       28.08       34.04      5.43 o 
  -3  -9   4       13.90       18.66      7.49 o 
  -2  -9   4        7.61       12.11      4.08 o 
  -1  -9   4        2.08        5.55      3.18 o 
   0  -9   4      141.84      133.24     13.32 o 
   1  -9   4        0.07        0.61      2.65 o 
   2  -9   4      451.70      417.47     12.90 o 
   3  -9   4      968.47      918.17     19.07 o 
   4  -9   4       55.82       65.59     11.65 o 
   5  -9   4      230.81      226.90     18.64 o 
   6  -9   4      201.12      166.64     17.48 o 
   7  -9   4        0.55        1.00      6.66 o 
   8  -9   4        0.00        1.17      2.50 o 
   9  -9   4        2.42       -0.17      2.66 o 
  10  -9   4        4.37        8.99      3.66 o 
  11  -9   4        0.09       -2.00      2.00 o 
  -7  -8   4        3.13        3.50      2.50 o 
  -6  -8   4       22.63       36.12      6.16 o 
  -5  -8   4       72.60       73.58      7.66 o 
  -4  -8   4        4.11        3.75      6.08 o 
  -3  -8   4      290.60      289.98     11.14 o 
  -2  -8   4        8.83        8.95      3.47 o 
  -1  -8   4       22.06       23.16      8.07 o 
   0  -8   4      168.07      175.03      8.50 o 
   1  -8   4       18.31       12.82      3.38 o 
   2  -8   4      104.80      111.46     17.15 o 
   3  -8   4       90.06       83.17     11.74 o 
   4  -8   4       71.80       58.93      9.82 o 
   5  -8   4       17.25        8.16      6.49 o 
   6  -8   4       95.54       98.38     11.32 o 
   7  -8   4       28.60       26.30      7.82 o 
   8  -8   4      115.19      102.38      8.82 o 
   9  -8   4        2.47        8.32      3.83 o 
  10  -8   4       18.96       16.81      4.99 o 
  11  -8   4       28.84       43.28      7.32 o 
  -8  -7   4       10.21       17.31      4.16 o 
  -7  -7   4       80.05       97.55      8.32 o 
  -6  -7   4        1.23        5.66      2.66 o 
  -5  -7   4       20.56       14.82      4.33 o 
  -4  -7   4        2.48        2.39      2.33 o 
  -3  -7   4       22.80       22.36      5.74 o 
  -2  -7   4        6.72        9.43      2.88 o 
  -1  -7   4        0.44        0.34      2.10 o 
   0  -7   4      142.50      141.19      6.87 o 
   1  -7   4      510.81      534.35     12.78 o 
   2  -7   4      175.92      159.58     11.32 o 
   3  -7   4       14.54       19.74      3.48 o 
   4  -7   4        1.02        0.67      4.83 o 
   5  -7   4        3.29       -0.33      4.66 o 
   6  -7   4       21.83       25.30      6.66 o 
   7  -7   4        0.40        1.26      2.25 o 
   8  -7   4       42.25       42.45      6.49 o 
   9  -7   4       30.00       28.30      5.49 o 
  10  -7   4       35.48       44.78      7.16 o 
  11  -7   4       19.23       28.47      5.83 o 
  12  -7   4        1.61        3.66      3.16 o 
  -9  -6   4        0.00       -1.83      1.83 o 
  -8  -6   4       35.99       38.95      5.99 o 
  -7  -6   4        7.32       13.65      4.16 o 
  -6  -6   4        4.91        3.33      2.66 o 
  -5  -6   4       13.18       17.53      3.54 o 
  -4  -6   4       24.71       26.50      7.74 o 
  -3  -6   4       48.47       45.32      8.41 o 
  -2  -6   4        2.24        0.66      2.07 o 
  -1  -6   4        0.42        0.72      1.92 o 
   0  -6   4       29.65       27.96      3.39 o 
   1  -6   4      237.97      204.15     10.99 o 
   2  -6   4     1037.51     1000.74     17.23 o 
   3  -6   4        0.60       -1.17      3.50 o 
   4  -6   4      210.50      209.58     13.82 o 
   5  -6   4       52.36       52.94      7.16 o 
   6  -6   4        0.09       -0.67      3.83 o 
   7  -6   4      225.16      244.88     11.99 o 
   8  -6   4       72.44       76.24      7.66 o 
   9  -6   4        0.01       -1.17      2.16 o 
  10  -6   4       36.59       35.79      6.33 o 
  11  -6   4       13.28       27.13      5.49 o 
  12  -6   4        8.69       13.32      3.50 o 
  -9  -5   4        0.00        1.50      2.33 o 
  -8  -5   4        0.85        4.49      2.83 o 
  -7  -5   4       56.47       59.93      6.83 o 
  -6  -5   4       10.11       13.65      3.83 o 
  -5  -5   4       37.80       44.11      4.40 o 
  -4  -5   4        8.79        8.95      2.55 o 
  -3  -5   4        1.15       -0.14      1.80 o 
  -2  -5   4        0.25       -0.29      1.71 o 
  -1  -5   4       11.20       11.63      3.33 o 
   0  -5   4      626.18      631.29     12.14 o 
   1  -5   4      384.28      413.07      9.51 o 
   2  -5   4      644.68      650.61     11.95 o 
   3  -5   4      802.77      808.21     21.81 o 
   4  -5   4      277.94      258.86     12.82 o 
   5  -5   4       18.49       10.99      4.16 o 
   6  -5   4       86.37       92.37      5.19 o 
   7  -5   4      178.33      198.43     10.32 o 
   8  -5   4       59.40       63.59      6.83 o 
   9  -5   4        4.51        4.83      3.33 o 
  10  -5   4       13.59       16.81      4.49 o 
  11  -5   4        0.84        1.00      2.50 o 
  12  -5   4        1.59        2.83      2.66 o 
 -10  -4   4        0.00        0.67      2.16 o 
  -9  -4   4        6.13        8.82      3.00 o 
  -8  -4   4        0.28       -2.00      2.00 o 
  -7  -4   4       99.82      108.04      8.16 o 
  -6  -4   4       16.68       20.98      4.33 o 
  -5  -4   4        2.88        2.11      2.09 o 
  -4  -4   4        4.54        2.72      1.27 o 
  -3  -4   4       75.91       83.79      2.93 o 
  -2  -4   4        0.38        0.83      2.00 o 
  -1  -4   4        3.64        4.55      1.75 o 
   0  -4   4      332.82      337.15     13.40 o 
   1  -4   4     2430.62     2566.48     35.37 o 
   2  -4   4        5.31        5.34      1.72 o 
   3  -4   4        2.48        2.00      2.50 o 
   4  -4   4       30.47       27.80      4.33 o 
   5  -4   4      157.74      170.13      8.16 o 
   6  -4   4       82.00       77.24      4.47 o 
   7  -4   4      150.97      156.48      8.66 o 
   8  -4   4        0.03        0.50      2.33 o 
   9  -4   4        2.23       -0.83      2.16 o 
  10  -4   4       42.93       47.11      6.16 o 
  11  -4   4        4.61        5.49      2.66 o 
  12  -4   4        3.64       -0.33      2.00 o 
 -10  -3   4        0.44        3.00      2.16 o 
  -9  -3   4        1.72        2.33      2.50 o 
  -8  -3   4       73.65       64.59      7.16 o 
  -7  -3   4       30.37       38.12      5.49 o 
  -6  -3   4       71.19       64.83      3.88 o 
  -5  -3   4      135.38      135.15      6.00 o 
  -4  -3   4      271.74      262.12     12.57 o 
  -3  -3   4      286.20      280.74      4.67 o 
  -2  -3   4       70.23       73.48      2.00 o 
  -1  -3   4      120.62      132.15      4.71 o 
   0  -3   4      665.49      656.64     10.19 o 
   1  -3   4      160.05      163.31      5.99 o 
   2  -3   4        9.40        9.16      2.83 o 
   3  -3   4       94.12       95.55      6.99 o 
   4  -3   4      218.52      236.56      8.99 o 
   5  -3   4        0.00        0.31      1.41 o 
   6  -3   4        9.72        8.72      3.25 o 
   7  -3   4       61.21       68.75      5.99 o 
   8  -3   4       32.87       34.13      4.66 o 
   9  -3   4       96.58      100.71      7.32 o 
  10  -3   4        2.55        3.16      2.50 o 
  11  -3   4        2.00        4.33      2.66 o 
  12  -3   4        3.77        7.99      4.66 o 
 -11  -2   4        1.53        5.66      3.00 o 
 -10  -2   4       13.09       13.98      4.33 o 
  -9  -2   4        0.44        3.16      2.83 o 
  -8  -2   4       35.93       34.96      5.66 o 
  -7  -2   4       32.37       35.96      5.16 o 
  -6  -2   4       51.72       50.27      5.33 o 
  -5  -2   4       59.80       56.41      3.88 o 
  -4  -2   4     1166.49     1306.23     17.18 o 
  -3  -2   4       20.10       21.55      2.29 o 
  -2  -2   4      811.26      784.68     11.36 o 
  -1  -2   4     1415.74     1434.30     20.98 o 
   0  -2   4     1358.10     1455.66     26.14 o 
   1  -2   4      360.52      353.25      7.66 o 
   2  -2   4     3069.41     3119.80     48.61 o 
   3  -2   4       25.24       31.30      3.66 o 
   4  -2   4      114.20      127.98      4.39 o 
   5  -2   4     1010.47     1027.97     20.14 o 
   6  -2   4      450.35      456.79     12.49 o 
   7  -2   4       15.94       14.82      3.33 o 
   8  -2   4        5.30        5.83      3.00 o 
   9  -2   4       24.44       20.98      4.00 o 
  10  -2   4        2.37        3.61      2.24 o 
  11  -2   4        4.77        2.66      3.83 o 
 -11  -1   4        2.93       13.82      3.66 o 
 -10  -1   4        2.22        7.32      3.00 o 
  -9  -1   4       73.47       75.24      7.66 o 
  -8  -1   4        1.26       -1.66      2.50 o 
  -7  -1   4       70.46       86.40      7.16 o 
  -6  -1   4      228.96      262.52     10.82 o 
  -5  -1   4       46.52       44.96      3.15 o 
  -4  -1   4        5.80        5.59      2.08 o 
  -3  -1   4      280.94      286.76      6.38 o 
  -2  -1   4      136.16      123.42      4.15 o 
  -1  -1   4      592.35      546.16      7.97 o 
   0  -1   4       25.41       26.13      1.38 o 
   1  -1   4     1093.13     1089.41     10.84 o 
   2  -1   4      258.42      253.64      4.11 o 
   3  -1   4      109.95      102.65      2.94 o 
   4  -1   4     3176.22     3447.64     27.18 o 
   5  -1   4        7.65        7.76      1.40 o 
   6  -1   4       15.89       17.99      2.59 o 
   7  -1   4        0.00        1.07      1.84 o 
   8  -1   4       58.69       66.74      4.79 o 
   9  -1   4       10.99        8.01      2.56 o 
  10  -1   4       20.12       23.97      6.16 o 
  11  -1   4        4.30        1.83      3.50 o 
 -12   0   4        2.92        8.99      3.16 o 
 -11   0   4        2.78        0.67      2.33 o 
 -10   0   4        0.06        3.33      2.50 o 
  -9   0   4       30.96       36.79      5.83 o 
  -8   0   4      227.16      209.75     10.82 o 
  -7   0   4        5.02        9.82      3.66 o 
  -6   0   4       76.74       70.55      4.22 o 
  -5   0   4     1745.73     1978.92     22.63 o 
  -4   0   4       47.71       40.35      2.76 o 
  -3   0   4     2501.76     2552.40     25.87 o 
  -2   0   4        8.98       10.17      1.48 o 
  -1   0   4       30.26       27.22      1.73 o 
   0   0   4      264.36      269.09      3.52 o 
   1   0   4      419.50      402.72      7.36 o 
   2   0   4       87.77       77.99      2.17 o 
   3   0   4       50.37       39.48      2.62 o 
   4   0   4      877.61      898.89     10.09 o 
   5   0   4      289.13      305.22      5.86 o 
   6   0   4        9.36       13.69      2.44 o 
   7   0   4       18.83       19.68      3.00 o 
   8   0   4        1.03        0.57      1.72 o 
   9   0   4       60.68       70.08      8.49 o 
  10   0   4       13.69       21.14      5.66 o 
  11   0   4        0.72       -1.33      3.66 o 
 -12   1   4        2.01        2.00      2.16 o 
 -11   1   4        6.05        9.16      3.33 o 
 -10   1   4        8.84       10.15      4.00 o 
  -9   1   4      301.13      280.33     12.82 o 
  -8   1   4      149.55      133.01      8.99 o 
  -7   1   4       24.00       19.81      4.33 o 
  -6   1   4       55.73       46.26      4.41 o 
  -5   1   4        9.69        8.02      2.58 o 
  -4   1   4       41.06       36.94      2.65 o 
  -3   1   4      450.26      512.67      8.56 o 
  -2   1   4       84.30       81.23      7.41 o 
  -1   1   4     3459.10     3512.80     34.54 o 
   0   1   4      507.72      489.61      8.64 o 
   1   1   4      873.65      849.16     12.46 o 
   2   1   4      131.69      148.76      3.06 o 
   3   1   4      556.39      586.95      7.39 o 
   4   1   4        0.84       -0.47      1.02 o 
   5   1   4        3.30        6.60      1.58 o 
   6   1   4       85.46       84.97      4.56 o 
   7   1   4        0.23        2.04      1.87 o 
   8   1   4        4.39        7.82      4.16 o 
   9   1   4       16.73       11.99      5.16 o 
  10   1   4        0.00        4.49      3.83 o 
 -12   2   4        0.00        4.66      2.33 o 
 -11   2   4        2.12        2.33      2.66 o 
 -10   2   4      181.90      151.65      9.82 o 
  -9   2   4       19.60       13.98      4.49 o 
  -8   2   4        1.81       -0.50      2.83 o 
  -7   2   4       47.23       42.78      5.16 o 
  -6   2   4       12.41       13.49      2.08 o 
  -5   2   4        0.00       -0.24      1.66 o 
  -4   2   4       26.44       21.86      2.39 o 
  -3   2   4       28.62       29.46      2.40 o 
  -2   2   4       26.38       31.20      2.24 o 
  -1   2   4       47.98       44.30      4.58 o 
   0   2   4     3812.03     3994.98     39.89 o 
   1   2   4      424.92      428.88      9.01 o 
   2   2   4      160.65      155.77      3.64 o 
   3   2   4        0.02        1.02      0.96 o 
   4   2   4      155.84      162.78      4.51 o 
   5   2   4       90.06       85.70      3.80 o 
   6   2   4        4.98        5.50      2.04 o 
   7   2   4       69.38       78.24      8.32 o 
   8   2   4       27.35       25.30      6.16 o 
   9   2   4        0.77        0.17      3.33 o 
  10   2   4       42.58       54.27      8.66 o 
 -12   3   4       19.05       21.81      4.99 o 
 -11   3   4        5.34        5.83      3.00 o 
 -10   3   4       29.21       33.29      5.83 o 
  -9   3   4       36.58       45.11      5.99 o 
  -8   3   4       11.63       14.32      3.83 o 
  -7   3   4        0.01        0.67      2.33 o 
  -6   3   4      186.02      178.23      6.33 o 
  -5   3   4      170.50      185.81      6.24 o 
  -4   3   4       37.54       36.64      3.07 o 
  -3   3   4      275.14      244.72      6.45 o 
  -2   3   4     1392.60     1400.92     21.89 o 
  -1   3   4     1424.36     1478.91     31.46 o 
   0   3   4        2.65        9.60      2.66 o 
   1   3   4     4081.92     4214.48     50.89 o 
   2   3   4        0.01       -0.81      0.96 o 
   3   3   4      132.94      126.75      4.76 o 
   4   3   4       82.29       75.41      3.37 o 
   5   3   4       40.77       36.59      3.26 o 
   6   3   4        9.08       12.15      4.33 o 
   7   3   4        4.70        2.83      3.83 o 
   8   3   4        1.33        1.17      3.66 o 
   9   3   4        0.07       -3.00      3.00 o 
 -12   4   4        5.72        0.00      3.33 o 
 -11   4   4        1.24        5.66      3.66 o 
 -10   4   4      142.77      121.86      9.16 o 
  -9   4   4        1.98        6.83      3.50 o 
  -8   4   4      246.63      224.40     10.65 o 
  -7   4   4        3.40        0.41      3.00 o 
  -6   4   4       15.29       15.12      3.66 o 
  -5   4   4       42.64       36.62      4.49 o 
  -4   4   4       59.20       50.27      3.57 o 
  -3   4   4        3.46        4.74      1.77 o 
  -2   4   4        2.33        0.33      3.83 o 
  -1   4   4      466.63      472.27     18.98 o 
   0   4   4       23.87       31.79      2.69 o 
   1   4   4      167.82      151.36      4.50 o 
   2   4   4      288.66      277.56      8.38 o 
   3   4   4       80.12       71.40      4.59 o 
   4   4   4      170.11      158.36     11.74 o 
   5   4   4      400.20      357.24     14.82 o 
   6   4   4       22.67       26.47      5.83 o 
   7   4   4        7.66       11.82      4.66 o 
   8   4   4        2.05        3.50      3.50 o 
   9   4   4       10.77       15.65      5.33 o 
 -12   5   4        2.83       -1.00      3.00 o 
 -11   5   4       17.25       21.64      5.33 o 
 -10   5   4       24.21       20.81      4.99 o 
  -9   5   4      219.03      204.42     11.15 o 
  -8   5   4       72.47       65.42      6.83 o 
  -7   5   4      108.48       99.05      7.32 o 
  -6   5   4       81.50       77.97      5.08 o 
  -5   5   4      642.76      645.08     13.08 o 
  -4   5   4       45.85       53.21      4.18 o 
  -3   5   4      276.72      266.18     17.48 o 
  -2   5   4       16.88       12.49      5.83 o 
  -1   5   4        0.08        2.16      5.16 o 
   0   5   4      847.10      826.32     13.83 o 
   1   5   4      327.38      336.42      8.79 o 
   2   5   4      221.58      207.33      5.95 o 
   3   5   4       14.93       14.34      3.42 o 
   4   5   4        3.58        9.60      3.05 o 
   5   5   4        5.60       11.65      4.16 o 
   6   5   4       13.68       19.48      5.49 o 
   7   5   4        1.35        4.00      4.00 o 
   8   5   4        1.65        1.50      3.83 o 
 -12   6   4        1.71       -2.33      2.33 o 
 -11   6   4        1.20        2.50      3.50 o 
 -10   6   4       34.69       22.31      5.33 o 
  -9   6   4      194.55      161.48     10.32 o 
  -8   6   4       71.76       75.24      7.66 o 
  -7   6   4      223.41      199.82      8.58 o 
  -6   6   4      214.60      216.06     10.49 o 
  -5   6   4       12.21        7.21      2.68 o 
  -4   6   4        5.41        7.24      2.59 o 
  -3   6   4        3.91       -0.50      5.83 o 
  -2   6   4        3.80       13.98      7.16 o 
  -1   6   4       21.69       11.49      7.32 o 
   0   6   4       49.34       43.22      4.16 o 
   1   6   4      218.86      206.85     14.23 o 
   2   6   4        0.03       -2.26      2.26 o 
   3   6   4      159.81      136.23     12.07 o 
   4   6   4       28.59       27.75      4.60 o 
   5   6   4        0.11        3.33      3.50 o 
   6   6   4        1.27        3.33      3.66 o 
   7   6   4        2.61        4.83      4.16 o 
 -12   7   4        3.37        3.66      4.00 o 
 -11   7   4        0.02        0.00      3.16 o 
 -10   7   4        1.16       -1.83      2.83 o 
  -9   7   4       12.45       17.31      5.16 o 
  -8   7   4       54.56       43.28      6.49 o 
  -7   7   4       13.38       17.17      3.70 o 
  -6   7   4       51.46       56.55      5.26 o 
  -5   7   4       19.18       19.00      3.69 o 
  -4   7   4       26.80       20.31      8.16 o 
  -3   7   4       44.35       31.13      9.49 o 
  -2   7   4      126.23      108.20     13.48 o 
  -1   7   4      203.28      179.45     16.98 o 
   0   7   4       11.20       12.83      3.15 o 
   1   7   4       40.81       35.29     11.15 o 
   2   7   4       26.66       22.31      8.99 o 
   3   7   4      101.33       85.61      7.19 o 
   4   7   4       48.20       41.95      7.16 o 
   5   7   4        4.09        8.82      4.66 o 
   6   7   4        4.67        5.99      4.16 o 
 -11   8   4        0.70        1.00      3.66 o 
 -10   8   4        0.00       -3.33      3.33 o 
  -9   8   4        0.61       -2.66      2.66 o 
  -8   8   4      152.70      171.38     20.98 o 
  -7   8   4        0.03        0.05      2.61 o 
  -6   8   4       42.17       36.86      4.94 o 
  -5   8   4      344.48      344.83     12.20 o 
  -4   8   4       10.10        8.49      8.32 o 
  -3   8   4       30.88       19.48      9.99 o 
  -2   8   4       56.24       70.75     13.98 o 
  -1   8   4      385.98      355.25     27.30 o 
   0   8   4       27.99       39.79     13.98 o 
   1   8   4       27.84       25.47     12.49 o 
   2   8   4        0.25       11.32      9.32 o 
   3   8   4        8.32       17.65      8.49 o 
   5   8   4        4.04        6.66      4.49 o 
 -11   9   4        2.27        4.00      4.33 o 
 -10   9   4        1.75        7.82      4.83 o 
  -9   9   4       13.79       17.48      5.66 o 
  -8   9   4        1.09        2.91      6.99 o 
  -7   9   4       10.91       13.07      4.00 o 
  -6   9   4       59.16       45.00      8.91 o 
  -5   9   4       32.49       30.80     10.15 o 
  -4   9   4       36.93       31.46     11.49 o 
  -3   9   4      243.72      218.41     22.31 o 
  -2   9   4       51.28       46.11     15.81 o 
  -1   9   4       14.35       20.98     14.82 o 
   0   9   4       22.85       39.45     16.15 o 
   1   9   4        2.39       25.97     12.49 o 
   2   9   4       15.64       36.96     11.99 o 
   3   9   4       11.46       21.47      9.32 o 
 -10  10   4       14.25       17.81      5.99 o 
  -9  10   4        0.31        3.00      4.16 o 
  -8  10   4        0.95        8.82     11.90 o 
  -7  10   4        1.48        5.35      6.91 o 
  -6  10   4       35.72       28.48     10.40 o 
  -5  10   4       46.70       51.94     12.49 o 
  -4  10   4        0.11       -5.66      9.49 o 
  -3  10   4       10.78       20.64     12.15 o 
  -2  10   4        0.80        7.32     14.82 o 
  -1  10   4       17.08       18.98     16.15 o 
   0  10   4        1.09       18.31     16.31 o 
   1  10   4       32.03       71.25     16.98 o 
   2  10   4       34.20       81.90     15.48 o 
  -8  11   4       10.63        8.32      4.99 o 
  -7  11   4       13.03       16.80      8.24 o 
  -6  11   4        4.90       10.70     15.15 o 
  -5  11   4       31.05       48.61     13.65 o 
  -4  11   4        4.03       28.13     13.82 o 
  -3  11   4       10.00       18.48     14.98 o 
  -2  11   4       10.97       49.77     19.64 o 
  -1  11   4       30.33       72.75     21.14 o 
   0  11   4        4.51       46.78     17.15 o 
  -5  12   4        0.05       36.62     11.99 o 
  -4  12   4       34.46       89.73     18.81 o 
   2 -13   5        7.30        6.67     20.48 o 
   3 -13   5        5.68        3.00     17.65 o 
   4 -13   5       32.52       44.11     17.98 o 
   5 -13   5       22.15       13.82     15.32 o 
   6 -13   5       16.00        8.99     14.48 o 
  -1 -12   5        0.19        1.34     11.82 o 
   0 -12   5        3.02        0.11     20.06 o 
   1 -12   5       12.20       22.21      6.91 o 
   2 -12   5       12.36        9.39     12.49 o 
   3 -12   5       17.83       10.82     15.32 o 
   4 -12   5       66.74       33.96     16.98 o 
   5 -12   5       11.35       24.47     13.98 o 
   6 -12   5        7.30       -5.16     13.48 o 
   7 -12   5        0.21      -10.65     10.65 o 
  -3 -11   5        0.69       -0.50      6.83 o 
  -2 -11   5       23.02       17.02      6.66 o 
  -1 -11   5       12.07       12.26      8.74 o 
   0 -11   5        6.94        5.47      2.79 o 
   1 -11   5       10.61       10.25      4.16 o 
   2 -11   5        0.00        3.33      4.00 o 
   3 -11   5        4.63        9.27      3.36 o 
   4 -11   5        0.18      -10.32     10.32 o 
   5 -11   5        6.22        5.83     11.99 o 
   6 -11   5        3.80       -4.16     10.65 o 
   7 -11   5        0.01       -9.16      9.16 o 
   9 -11   5        1.29        4.00      1.83 o 
  -4 -10   5        0.04       -3.89     11.07 o 
  -3 -10   5        0.17        1.31     11.49 o 
  -2 -10   5        0.14       -1.29      2.29 o 
  -1 -10   5        0.62       -0.31      2.61 o 
   0 -10   5       35.77       31.49      5.27 o 
   1 -10   5        7.39        6.11      3.47 o 
   2 -10   5       25.09       19.26      7.74 o 
   3 -10   5      145.85      133.09     13.32 o 
   4 -10   5      160.59      170.63     17.98 o 
   5 -10   5       29.26       19.98     10.49 o 
   6 -10   5       13.26       24.64     10.15 o 
   7 -10   5       44.14       37.46     11.15 o 
   9 -10   5        0.51        6.33      2.50 o 
  10 -10   5       10.81        9.32      3.16 o 
  -6  -9   5        5.20        7.32      3.50 o 
  -5  -9   5       45.94       46.78      6.83 o 
  -4  -9   5       17.88       18.15      4.36 o 
  -3  -9   5        0.04        2.73      8.16 o 
  -2  -9   5      117.19      112.78      7.91 o 
  -1  -9   5      199.85      189.94      9.49 o 
   0  -9   5        5.86        3.91      5.24 o 
   1  -9   5       72.17       62.48      6.02 o 
   2  -9   5      520.87      516.47     14.25 o 
   3  -9   5      313.43      278.12     12.24 o 
   4  -9   5      174.41      184.45     16.48 o 
   5  -9   5       22.70       26.47      9.16 o 
   6  -9   5      153.31      153.98     15.81 o 
   7  -9   5        4.73        4.83      6.16 o 
   8  -9   5        0.11       -1.33      1.33 o 
   9  -9   5        2.05        1.66      2.66 o 
  10  -9   5        8.20        1.50      2.50 o 
  11  -9   5        3.49        5.16      3.16 o 
  -7  -8   5        3.54       12.49      3.83 o 
  -6  -8   5       54.90       60.76      7.32 o 
  -5  -8   5       53.51       51.77      6.66 o 
  -4  -8   5       41.28       39.05      5.37 o 
  -3  -8   5      474.61      442.69     13.36 o 
  -2  -8   5       19.04       23.42      4.74 o 
  -1  -8   5       67.84       71.15      6.08 o 
   0  -8   5        5.90        6.73      3.06 o 
   1  -8   5       36.48       41.65      4.66 o 
   2  -8   5       55.01       51.71      5.05 o 
   3  -8   5       77.56       67.21      5.54 o 
   4  -8   5        7.14        7.66      5.83 o 
   5  -8   5      204.68      151.99     14.82 o 
   6  -8   5       90.85       95.89     10.82 o 
   7  -8   5      137.83      125.68     11.65 o 
   8  -8   5       38.17       39.95      5.99 o 
   9  -8   5       35.19       34.96      6.33 o 
  10  -8   5       10.98       21.97      5.33 o 
  11  -8   5       28.54       39.29      6.83 o 
  -8  -7   5       16.19       16.48      4.49 o 
  -7  -7   5       16.56       14.48      3.83 o 
  -6  -7   5        1.71        4.16      2.66 o 
  -5  -7   5       72.54       67.09      7.32 o 
  -4  -7   5       45.64       51.56     11.07 o 
  -3  -7   5       27.26       24.37     11.90 o 
  -2  -7   5       81.20       69.93      5.57 o 
  -1  -7   5        1.74        2.05      2.41 o 
   0  -7   5       87.90       81.96      5.60 o 
   1  -7   5       27.80       35.18      4.03 o 
   2  -7   5       37.72       35.11      3.91 o 
   3  -7   5      182.15      178.73      7.81 o 
   4  -7   5       41.43       46.28      7.99 o 
   5  -7   5       19.06       24.47      6.49 o 
   6  -7   5      196.74      172.80     14.32 o 
   7  -7   5        2.60        3.64      2.65 o 
   8  -7   5        3.80        4.00      3.33 o 
   9  -7   5       60.35       62.59      7.66 o 
  10  -7   5        0.02        2.50      2.50 o 
  11  -7   5        8.47        5.49      3.33 o 
  -9  -6   5       10.30       20.48      4.83 o 
  -8  -6   5        1.21        4.66      2.16 o 
  -7  -6   5        1.32        4.00      2.66 o 
  -6  -6   5        0.02       -1.50      2.00 o 
  -5  -6   5        0.03        1.17      3.00 o 
  -4  -6   5       14.55       17.50      3.45 o 
  -3  -6   5      198.07      199.31      8.29 o 
  -2  -6   5       41.72       56.61     12.24 o 
  -1  -6   5        3.21        1.04      2.24 o 
   0  -6   5       62.55       74.50      4.93 o 
   1  -6   5       95.50       68.37     12.32 o 
   2  -6   5      109.72      109.21      7.41 o 
   3  -6   5        6.20        7.49      4.33 o 
   4  -6   5        0.06       -2.66      3.16 o 
   5  -6   5       33.34       30.96      5.83 o 
   6  -6   5       78.56       80.57      7.99 o 
   7  -6   5        0.01       -2.00      2.00 o 
   8  -6   5      110.14      126.02      9.16 o 
   9  -6   5       27.32       34.96      5.99 o 
  10  -6   5        3.19       10.32      3.83 o 
  11  -6   5        0.19        5.16      2.83 o 
  -9  -5   5        1.09        5.16      2.66 o 
  -8  -5   5        2.47        1.00      2.33 o 
  -7  -5   5       35.56       40.78      5.99 o 
  -6  -5   5        0.05        1.00      2.66 o 
  -5  -5   5       43.19       45.63      8.24 o 
  -4  -5   5       13.39       12.39      2.95 o 
  -3  -5   5       36.94       37.31      3.85 o 
  -2  -5   5       68.86       67.08      4.53 o 
  -1  -5   5      322.64      364.23     11.82 o 
   0  -5   5        0.39       -0.32      2.91 o 
   1  -5   5     3165.48     3584.86     37.96 o 
   2  -5   5      997.29     1061.25     16.11 o 
   3  -5   5      208.80      232.39     11.99 o 
   4  -5   5      456.73      471.44     16.48 o 
   5  -5   5       23.05       20.64      4.33 o 
   6  -5   5       62.09       59.11      4.40 o 
   7  -5   5       11.32        9.82      3.50 o 
   8  -5   5        0.78        4.66      3.33 o 
   9  -5   5        8.64        5.66      3.33 o 
  10  -5   5       26.53       27.47      5.33 o 
  11  -5   5        0.00       -1.66      2.16 o 
  12  -5   5        0.10        4.66      2.66 o 
 -10  -4   5        0.22        0.50      2.16 o 
  -9  -4   5        8.03        9.32      3.33 o 
  -8  -4   5       22.27       28.47      5.33 o 
  -7  -4   5      149.54      139.33      9.16 o 
  -6  -4   5       38.52       36.79      5.33 o 
  -5  -4   5      118.47      111.37      6.00 o 
  -4  -4   5       97.16       95.70      5.54 o 
  -3  -4   5      325.74      347.36      5.41 o 
  -2  -4   5      170.97      163.94      6.03 o 
  -1  -4   5     2369.85     2601.27     29.12 o 
   0  -4   5       51.76       60.77      3.75 o 
   1  -4   5      604.00      653.40     14.57 o 
   2  -4   5      574.88      572.08     10.30 o 
   3  -4   5      714.46      746.45     19.81 o 
   4  -4   5      284.97      290.49     12.15 o 
   5  -4   5       95.98       99.36      5.08 o 
   6  -4   5        6.00        5.48      2.58 o 
   7  -4   5      179.10      174.63      9.16 o 
   8  -4   5       18.51       16.65      3.83 o 
   9  -4   5        1.16        0.50      2.50 o 
  10  -4   5       71.65       73.08      7.16 o 
  11  -4   5        2.58        0.00      2.00 o 
 -10  -3   5        2.56        4.00      2.50 o 
  -9  -3   5        0.03       -0.33      1.83 o 
  -8  -3   5        7.43        5.83      3.33 o 
  -7  -3   5      342.26      345.92     13.98 o 
  -6  -3   5       72.85       65.76      6.33 o 
  -5  -3   5       77.69       78.13      3.31 o 
  -4  -3   5       12.26       12.85      1.43 o 
  -3  -3   5       31.54       29.22      1.64 o 
  -2  -3   5        0.00        0.45      1.23 o 
  -1  -3   5      199.85      182.53      9.49 o 
   0  -3   5       97.58      100.05      2.43 o 
   1  -3   5     1024.82     1042.80     13.86 o 
   2  -3   5       59.36       64.93      3.58 o 
   3  -3   5      656.29      645.40     17.31 o 
   4  -3   5       56.40       62.32      6.74 o 
   5  -3   5       11.81       15.97      2.28 o 
   6  -3   5      232.00      253.17      7.10 o 
   7  -3   5        2.33        2.16      2.33 o 
   8  -3   5       42.97       35.96      4.83 o 
   9  -3   5       31.94       31.46      4.66 o 
  10  -3   5       70.33       62.76      6.66 o 
  11  -3   5       14.87       19.31      5.99 o 
 -11  -2   5        0.63        0.83      2.16 o 
 -10  -2   5        1.93        3.00      2.66 o 
  -9  -2   5        1.77        5.49      3.16 o 
  -8  -2   5      210.00      218.24     11.49 o 
  -7  -2   5      141.49      140.83      8.82 o 
  -6  -2   5       45.14       43.61      5.33 o 
  -5  -2   5        9.08        5.80      1.94 o 
  -4  -2   5        0.01       -1.23      1.23 o 
  -3  -2   5      361.46      330.92      7.55 o 
  -2  -2   5      208.24      211.48      5.75 o 
  -1  -2   5      109.36       96.14      3.96 o 
   0  -2   5      225.09      212.66      3.67 o 
   1  -2   5     2403.86     2433.40     27.20 o 
   2  -2   5      244.65      237.25      5.96 o 
   3  -2   5       17.65       12.23      1.92 o 
   4  -2   5       64.27       62.70      3.38 o 
   5  -2   5       43.08       46.40      5.24 o 
   6  -2   5       71.73       71.08      5.33 o 
   7  -2   5       39.49       35.79      3.35 o 
   8  -2   5       48.10       48.88      4.19 o 
   9  -2   5       76.55       74.77      5.17 o 
  10  -2   5        0.01        1.17      3.66 o 
  11  -2   5        1.46       -0.67      3.66 o 
 -11  -1   5        1.41        2.83      2.50 o 
 -10  -1   5        0.51       -2.00      2.00 o 
  -9  -1   5       10.82       21.14      4.99 o 
  -8  -1   5        2.02       -0.17      2.83 o 
  -7  -1   5      299.12      306.80     12.82 o 
  -6  -1   5       77.40       76.97      4.76 o 
  -5  -1   5       17.11       24.87      2.75 o 
  -4  -1   5      501.87      488.19      9.57 o 
  -3  -1   5     1112.44     1182.75     17.98 o 
  -2  -1   5      513.46      526.21      8.79 o 
  -1  -1   5       80.93       70.93      3.17 o 
   0  -1   5     1806.37     1856.71     15.11 o 
   1  -1   5     2258.06     2289.66     23.32 o 
   2  -1   5      281.53      274.55      6.63 o 
   3  -1   5      232.99      249.68      4.59 o 
   4  -1   5      447.80      478.08      7.05 o 
   5  -1   5       47.90       51.36      3.91 o 
   6  -1   5       16.08       16.36      2.40 o 
   7  -1   5       20.43       19.69      2.86 o 
   8  -1   5       10.30       12.21      3.25 o 
   9  -1   5        6.86        5.49      3.83 o 
  10  -1   5        1.33        0.67      3.50 o 
  11  -1   5        0.10       -2.00      3.16 o 
 -12   0   5        7.14       19.81      4.33 o 
 -11   0   5        4.55       16.48      4.49 o 
 -10   0   5        1.16       -1.00      1.50 o 
  -9   0   5       19.47       12.32      4.49 o 
  -8   0   5       84.26       89.56      7.99 o 
  -7   0   5      294.03      297.31     12.32 o 
  -6   0   5        0.99        0.13      1.56 o 
  -5   0   5     1058.42     1072.42     15.41 o 
  -4   0   5     1335.10     1539.76     19.00 o 
  -3   0   5        5.23        7.93      1.60 o 
  -2   0   5      927.12      922.34     12.00 o 
  -1   0   5      564.57      586.64      8.22 o 
   0   0   5     1614.05     1654.73     14.33 o 
   1   0   5      376.39      387.02      7.92 o 
   2   0   5       51.38       48.08      1.78 o 
   3   0   5        1.55        1.24      1.00 o 
   4   0   5      743.11      766.35      9.37 o 
   5   0   5        0.05       -0.19      1.10 o 
   6   0   5       33.48       37.62      3.26 o 
   7   0   5       54.05       63.76      7.32 o 
   8   0   5       17.44       12.98      4.66 o 
   9   0   5        7.42        6.99      4.49 o 
  10   0   5        2.14        0.00      3.66 o 
  11   0   5        0.31       -2.83      2.83 o 
 -12   1   5        7.16        5.83      2.66 o 
 -11   1   5       15.53       18.48      4.33 o 
 -10   1   5       14.72       13.82      4.99 o 
  -9   1   5       33.16       22.31      5.33 o 
  -8   1   5        3.52        2.66      3.33 o 
  -7   1   5        0.62       -2.16      2.16 o 
  -6   1   5       60.29       60.26      4.27 o 
  -5   1   5       47.24       61.23      4.58 o 
  -4   1   5       50.69       48.01      3.17 o 
  -3   1   5      620.18      652.97     10.35 o 
  -2   1   5       93.73       86.46      3.70 o 
  -1   1   5      155.49      137.84      5.91 o 
   0   1   5        0.25       -1.05      1.13 o 
   1   1   5     1099.51     1158.04     16.09 o 
   2   1   5      427.24      468.96     10.82 o 
   3   1   5      308.98      324.36      5.36 o 
   4   1   5      219.29      224.77      4.93 o 
   5   1   5       86.84       83.35      3.66 o 
   6   1   5      110.11       87.73      7.66 o 
   7   1   5        2.99        5.66      3.83 o 
   8   1   5        3.36        0.50      3.16 o 
   9   1   5        0.06       -2.66      2.66 o 
  10   1   5       16.50       20.48      5.83 o 
 -12   2   5        4.69        7.49      2.66 o 
 -11   2   5       12.85        8.66      4.49 o 
 -10   2   5       27.25       25.47      5.49 o 
  -9   2   5      180.50      150.65     10.15 o 
  -8   2   5      215.78      204.09     10.82 o 
  -7   2   5        6.21        4.66      2.83 o 
  -6   2   5        0.48       -0.77      1.52 o 
  -5   2   5        1.69        5.58      1.77 o 
  -4   2   5        6.85       12.35      2.04 o 
  -3   2   5       76.81       79.51      3.85 o 
  -2   2   5      151.71      174.06     11.15 o 
  -1   2   5      345.88      359.43      9.32 o 
   0   2   5      563.91      534.14     10.64 o 
   1   2   5      117.68      132.52      5.94 o 
   2   2   5       14.46        8.73      1.15 o 
   3   2   5       86.20       89.89      4.67 o 
   4   2   5      422.53      389.76      9.59 o 
   5   2   5        1.09        6.83      3.50 o 
   6   2   5        9.70       11.65      4.16 o 
   7   2   5       17.62       12.65      4.49 o 
   8   2   5      120.33      130.84     10.65 o 
   9   2   5       20.95       22.64      5.99 o 
  10   2   5       38.39       44.11      8.66 o 
 -12   3   5        0.59        2.00      3.50 o 
 -11   3   5        2.73        1.33      3.33 o 
 -10   3   5        0.47        0.50      3.16 o 
  -9   3   5       21.15       24.64      4.99 o 
  -8   3   5      199.64      185.95      9.99 o 
  -7   3   5       74.68       72.70      4.88 o 
  -6   3   5        0.73        0.91      1.70 o 
  -5   3   5        3.53        5.15      1.92 o 
  -4   3   5      201.92      195.85      9.82 o 
  -3   3   5      165.58      181.77      5.82 o 
  -2   3   5        5.53       10.20      2.91 o 
  -1   3   5     5502.23     5674.65    112.12 o 
   0   3   5       17.66       20.00      3.00 o 
   1   3   5     1711.13     1762.49     16.42 o 
   2   3   5      115.04      116.57      3.66 o 
   3   3   5       60.92       66.72      4.83 o 
   4   3   5       30.08       27.05      5.33 o 
   5   3   5      279.96      275.67     13.15 o 
   6   3   5       43.60       40.78      6.66 o 
   7   3   5       35.60       36.79      6.99 o 
   8   3   5       11.66       11.82      4.83 o 
   9   3   5        0.00       -2.66      2.66 o 
 -12   4   5        1.43        3.33      3.83 o 
 -11   4   5        6.92        6.66      4.16 o 
 -10   4   5       37.65       26.47      5.49 o 
  -9   4   5       18.40        9.66      3.83 o 
  -8   4   5      132.95      130.01      8.49 o 
  -7   4   5       19.47       14.80      2.83 o 
  -6   4   5      151.36      131.66      6.31 o 
  -5   4   5        0.52        6.16      2.19 o 
  -4   4   5       96.40       88.32      4.65 o 
  -3   4   5       40.26       34.43      3.04 o 
  -2   4   5      200.21      220.75      6.37 o 
  -1   4   5       52.92       48.44      7.16 o 
   0   4   5     1822.34     1836.99     39.95 o 
   1   4   5       73.59       75.36      3.28 o 
   2   4   5        8.17        9.67      3.00 o 
   3   4   5       74.88       72.98      5.35 o 
   4   4   5       88.65       81.25      6.16 o 
   5   4   5        8.11        9.66      4.33 o 
   6   4   5        0.04        0.00      3.16 o 
   7   4   5       26.48       29.80      6.66 o 
   8   4   5       16.42       27.30      6.49 o 
 -12   5   5        0.40       -0.67      4.00 o 
 -11   5   5        0.06        0.67      3.16 o 
 -10   5   5       79.66       73.08      7.82 o 
  -9   5   5       43.11       31.63      5.66 o 
  -8   5   5       10.03       13.65      4.33 o 
  -7   5   5       61.80       62.44      4.88 o 
  -6   5   5        8.37       10.70      3.33 o 
  -5   5   5       15.34       15.05      2.89 o 
  -4   5   5      676.55      657.96     15.90 o 
  -3   5   5      744.31      693.70     13.06 o 
  -2   5   5      195.16      179.45     15.65 o 
  -1   5   5       55.82       46.11      7.99 o 
   0   5   5       25.58       26.47      7.32 o 
   1   5   5       54.82       46.01      5.49 o 
   2   5   5       71.93       72.13      5.80 o 
   3   5   5      174.19      169.70      8.71 o 
   4   5   5      187.60      174.04     10.74 o 
   5   5   5      227.10      188.11     11.99 o 
   6   5   5        9.33        4.33      3.83 o 
   7   5   5       20.70       15.32      5.33 o 
   8   5   5        8.07        9.32      4.99 o 
 -12   6   5        0.67       -2.83      2.83 o 
 -11   6   5        1.55        2.83      3.33 o 
 -10   6   5        1.47       -2.50      2.50 o 
  -9   6   5       17.19       14.65      4.66 o 
  -8   6   5      151.77      121.86      8.66 o 
  -7   6   5       18.52       18.00      3.52 o 
  -6   6   5       89.72       74.01      5.48 o 
  -5   6   5      243.27      235.26      8.91 o 
  -4   6   5        7.97        9.43      4.58 o 
  -3   6   5       52.41       46.11      8.99 o 
  -2   6   5       12.45        5.66      6.33 o 
  -1   6   5      196.36      175.96     15.15 o 
   0   6   5       15.27        4.83      6.83 o 
   1   6   5       13.68       20.31      8.16 o 
   2   6   5       24.18       31.16      4.83 o 
   3   6   5       69.42       66.85      6.20 o 
   4   6   5      108.99      107.16      7.13 o 
   5   6   5       10.82        9.66      4.49 o 
   6   6   5       12.89        6.66      4.49 o 
   7   6   5        2.02        5.33      4.16 o 
 -11   7   5        2.14        8.32      4.33 o 
 -10   7   5       13.97       11.82      4.66 o 
  -9   7   5       15.58        9.82      4.16 o 
  -8   7   5       28.34       16.81      4.83 o 
  -7   7   5       15.77       12.39      3.39 o 
  -6   7   5        0.21        1.71      2.57 o 
  -5   7   5        7.57       17.48      7.32 o 
  -4   7   5        1.20       -0.71      2.05 o 
  -3   7   5        0.78       -1.00      6.66 o 
  -2   7   5       30.54       37.12     10.32 o 
  -1   7   5        0.10        1.66      7.82 o 
   0   7   5       11.70        9.16      8.82 o 
   1   7   5       14.59       14.82      8.82 o 
   2   7   5        0.41        2.16      6.49 o 
   3   7   5       17.76       17.89      4.59 o 
   4   7   5       26.95       23.31      6.16 o 
   5   7   5       10.78       13.98      4.83 o 
   6   7   5        0.01        0.50      3.83 o 
 -11   8   5        3.52       -0.67      3.66 o 
 -10   8   5       29.47       21.14      5.66 o 
  -9   8   5        5.41        6.66      4.00 o 
  -8   8   5       27.63       29.33      4.64 o 
  -7   8   5        5.28        4.62      3.50 o 
  -6   8   5       33.06       24.99      4.28 o 
  -5   8   5        0.95        0.70      2.35 o 
  -4   8   5       14.20       17.31      8.99 o 
  -3   8   5        7.90       15.81      8.82 o 
  -2   8   5       31.91       50.94     12.32 o 
  -1   8   5       21.26       39.12     12.82 o 
   0   8   5       23.08       10.65     10.32 o 
   1   8   5        0.12        7.32      8.99 o 
   2   8   5        8.07       22.81      9.49 o 
   3   8   5       75.96      101.05     13.32 o 
   5   8   5        7.36        8.66      4.99 o 
 -10   9   5        9.92        4.66      4.16 o 
  -9   9   5        0.02        2.66      3.50 o 
  -8   9   5        0.89        3.39      3.08 o 
  -7   9   5       19.52       15.25      9.16 o 
  -6   9   5       20.89       29.95     14.15 o 
  -5   9   5       74.15       77.84      6.92 o 
  -4   9   5        3.53       12.15      8.99 o 
  -3   9   5        0.70       -6.66      9.16 o 
  -2   9   5        6.58       11.49     12.65 o 
  -1   9   5        3.85       19.81     12.82 o 
   0   9   5       20.76       44.61     14.48 o 
   1   9   5        8.00       35.79     12.49 o 
   2   9   5        2.26       14.98      9.32 o 
   3   9   5        2.07       18.48      7.82 o 
  -9  10   5        0.67       -0.83      3.33 o 
  -8  10   5        2.87        7.81     10.74 o 
  -7  10   5       33.38       44.10     11.99 o 
  -6  10   5       16.95       11.81      5.91 o 
  -5  10   5        3.15       20.31      8.66 o 
  -4  10   5        4.89       16.15     10.65 o 
  -3  10   5        3.59       21.64     11.32 o 
  -2  10   5        0.76       20.48     14.32 o 
  -1  10   5       16.25       57.76     17.81 o 
   0  10   5        0.35        0.67     12.32 o 
   1  10   5       16.42       37.46     13.15 o 
  -8  11   5        0.32        5.99      4.16 o 
  -6  11   5        0.60       10.15      5.99 o 
  -5  11   5        5.81       28.80     10.82 o 
  -4  11   5        0.18       24.47      9.99 o 
  -3  11   5        3.70       53.60     14.98 o 
  -2  11   5       56.84      144.99     23.64 o 
  -1  11   5       37.45      113.37     21.64 o 
   2 -13   6        5.52       -4.50     20.14 o 
   3 -13   6       70.09       54.10     18.98 o 
   4 -13   6       70.57       79.74     17.98 o 
   5 -13   6        0.13      -12.98     12.98 o 
   6 -13   6        7.14      -13.32     13.32 o 
  -1 -12   6       23.29       19.62     27.55 o 
   0 -12   6        1.05        3.10      4.16 o 
   1 -12   6        0.53        4.21      9.24 o 
   2 -12   6        1.04        3.31      3.00 o 
   3 -12   6      212.31      204.76     19.81 o 
   4 -12   6       80.70       59.76     16.15 o 
   5 -12   6        7.05       -3.66     12.32 o 
   6 -12   6        7.04       14.82     12.82 o 
   7 -12   6        5.22      -10.99     10.99 o 
  -3 -11   6        0.01       -4.59     22.47 o 
  -2 -11   6        0.86        0.41     15.48 o 
  -1 -11   6       11.79       12.57      9.57 o 
   0 -11   6        0.51       -0.49      4.33 o 
   1 -11   6        9.67       13.24     10.74 o 
   2 -11   6        0.02       -2.41     10.32 o 
   3 -11   6       14.16       10.84      4.33 o 
   4 -11   6       50.48       65.42     14.82 o 
   5 -11   6        5.02        7.82     10.49 o 
   6 -11   6       43.98       54.10     13.32 o 
   7 -11   6       12.25       11.82      9.99 o 
   9 -11   6       66.98       42.62      5.66 o 
  -4 -10   6        0.56       -1.39      2.66 o 
  -3 -10   6        5.03        7.03      3.23 o 
  -2 -10   6        0.47       -1.13      1.81 o 
  -1 -10   6       11.48       13.62      3.95 o 
   0 -10   6        0.07       -5.03      5.91 o 
   1 -10   6       55.16       49.53     10.49 o 
   2 -10   6        1.35       -1.09      3.50 o 
   3 -10   6       72.51       65.74     14.82 o 
   4 -10   6       22.11       33.63     11.49 o 
   5 -10   6        0.05        2.33      8.16 o 
   6 -10   6       11.42       17.48      9.49 o 
   7 -10   6       10.65       -3.50      7.32 o 
   9 -10   6        2.54        1.17      2.00 o 
  10 -10   6        0.44        0.50      2.00 o 
  -6  -9   6        8.09       11.65      3.33 o 
  -5  -9   6        5.69        2.66      2.33 o 
  -4  -9   6        0.23        0.78      9.99 o 
  -3  -9   6       31.01       24.27     10.82 o 
  -2  -9   6       41.35       40.38      5.59 o 
  -1  -9   6        5.07        4.27      3.01 o 
   0  -9   6       20.62       21.65      4.45 o 
   1  -9   6      186.14      158.52      8.77 o 
   2  -9   6       59.12       54.94      5.65 o 
   3  -9   6        1.49       -1.49      2.69 o 
   4  -9   6       62.75       66.25     11.15 o 
   5  -9   6        1.01       -4.66      5.83 o 
   6  -9   6       47.70       60.43      9.99 o 
   7  -9   6        1.75       -0.17      5.33 o 
   8  -9   6        7.11        5.66      2.83 o 
   9  -9   6       26.90       28.97      5.49 o 
  10  -9   6       12.22       22.64      5.49 o 
  -7  -8   6        3.07        4.00      2.50 o 
  -6  -8   6        8.34        5.99      3.00 o 
  -5  -8   6       73.36       75.08      7.82 o 
  -4  -8   6        7.68        9.20      5.08 o 
  -3  -8   6       39.57       40.81      5.24 o 
  -2  -8   6       26.69       23.94      4.32 o 
  -1  -8   6        6.22        9.82      3.47 o 
   0  -8   6       10.42       16.02      5.83 o 
   1  -8   6       29.75       24.02      4.03 o 
   2  -8   6       43.00       43.37      4.68 o 
   3  -8   6       13.23       13.84      3.43 o 
   4  -8   6      184.19      179.79     15.48 o 
   5  -8   6      132.66      140.17     12.49 o 
   6  -8   6       14.44       15.81      6.16 o 
   7  -8   6       25.25       28.47      6.83 o 
   8  -8   6       64.61       47.94      6.16 o 
   9  -8   6        5.36       10.99      4.00 o 
  10  -8   6       11.26       13.65      4.16 o 
  11  -8   6        0.06       -1.33      2.33 o 
  -8  -7   6        0.79        1.50      2.50 o 
  -7  -7   6        3.97       12.82      4.16 o 
  -6  -7   6       13.58       28.80      5.33 o 
  -5  -7   6        5.46        4.99      2.95 o 
  -4  -7   6      224.58      221.29      9.58 o 
  -3  -7   6        2.54        2.28      2.30 o 
  -2  -7   6      245.29      228.68      9.35 o 
  -1  -7   6       10.44        7.79      2.81 o 
   0  -7   6       67.82       63.29      5.20 o 
   1  -7   6       86.73       79.96     14.57 o 
   2  -7   6       30.07       23.46      3.48 o 
   3  -7   6        2.60        2.22      2.58 o 
   4  -7   6       51.91       58.76      8.16 o 
   5  -7   6      108.29      115.70     10.15 o 
   6  -7   6      251.41      202.59     14.65 o 
   7  -7   6       18.51       20.31      4.49 o 
   8  -7   6       24.87       34.46      5.83 o 
   9  -7   6        0.40       -0.50      2.50 o 
  10  -7   6       27.36       33.29      6.16 o 
  11  -7   6       18.86       35.29      6.16 o 
  -8  -6   6        2.25        3.33      2.66 o 
  -7  -6   6       15.57       26.64      4.99 o 
  -6  -6   6       31.12       36.12      5.83 o 
  -5  -6   6        0.21       -1.68      2.58 o 
  -4  -6   6       57.01       61.17      5.28 o 
  -3  -6   6       54.53       51.96      4.80 o 
  -2  -6   6       12.78       12.18      6.24 o 
  -1  -6   6       30.34       36.59     13.32 o 
   0  -6   6        1.13       -0.33      2.33 o 
   1  -6   6      447.88      464.28     13.82 o 
   2  -6   6      372.59      410.76     10.34 o 
   5  -6   6       15.85       18.64      4.83 o 
   6  -6   6      149.53      147.82     11.49 o 
   7  -6   6       86.80      103.38      8.16 o 
   8  -6   6        1.33        2.50      2.83 o 
   9  -6   6       11.78       17.65      4.66 o 
  10  -6   6       60.37       73.91      8.16 o 
  11  -6   6       26.55       41.45      6.33 o 
  -9  -5   6        7.50        4.99      2.50 o 
  -8  -5   6        4.00        4.16      2.33 o 
  -7  -5   6       68.92       80.40      7.82 o 
  -6  -5   6        0.08       -2.16      2.16 o 
  -5  -5   6       25.41       29.17      3.96 o 
  -4  -5   6      136.80      126.65     10.49 o 
  -3  -5   6       93.00       86.06      6.49 o 
  -2  -5   6        6.96       11.13      2.64 o 
  -1  -5   6       78.12       92.84      5.20 o 
   0  -5   6       11.88       12.82      2.40 o 
   1  -5   6      291.41      306.19      8.37 o 
   2  -5   6      316.03      297.55      8.16 o 
   3  -5   6      269.95      260.52     13.32 o 
   4  -5   6      119.85      108.87      9.66 o 
   5  -5   6        5.36        6.99      4.00 o 
   6  -5   6      170.43      176.93      7.11 o 
   7  -5   6       48.65       46.78      5.66 o 
   8  -5   6      100.69      109.37      8.16 o 
   9  -5   6      111.42      134.01      9.16 o 
  10  -5   6        7.47       16.15      4.16 o 
 -10  -4   6        0.20       -0.33      2.00 o 
  -9  -4   6        4.55        8.16      3.16 o 
  -8  -4   6        0.55        6.83      2.33 o 
  -7  -4   6        2.04        2.50      2.83 o 
  -6  -4   6        3.03        5.49      3.16 o 
  -5  -4   6      461.94      463.12     14.98 o 
  -4  -4   6       22.35       26.12      4.74 o 
  -3  -4   6       18.77       19.90      6.08 o 
  -2  -4   6      764.67      806.66     13.91 o 
  -1  -4   6       19.97       26.80      4.49 o 
   0  -4   6       22.36       18.83      1.29 o 
   1  -4   6     1369.84     1332.40     17.83 o 
   2  -4   6       60.90       68.00      3.91 o 
   3  -4   6        7.59        5.83      3.33 o 
   4  -4   6      114.84      121.19      9.49 o 
   5  -4   6        6.85        6.80      2.15 o 
   6  -4   6       91.40       97.80      6.24 o 
   7  -4   6        7.63        9.82      3.33 o 
   8  -4   6        8.77       10.82      3.50 o 
   9  -4   6       37.52       37.12      5.33 o 
  11  -4   6       14.92       21.81      4.99 o 
 -10  -3   6        0.34        2.83      2.00 o 
  -9  -3   6       25.92       20.98      4.66 o 
  -8  -3   6       50.23       46.28      6.33 o 
  -7  -3   6       28.14       33.13      5.66 o 
  -6  -3   6       83.65       77.41      6.66 o 
  -5  -3   6        2.23        2.52      2.04 o 
  -4  -3   6      156.31      153.94      6.16 o 
  -3  -3   6        8.21        5.84      4.00 o 
  -2  -3   6      123.33      124.47      5.17 o 
  -1  -3   6      120.40      113.40      4.71 o 
   0  -3   6      523.69      570.23      6.87 o 
   1  -3   6       40.18       36.21      1.97 o 
   2  -3   6      406.77      414.37      6.46 o 
   3  -3   6      866.44      896.44     21.97 o 
   4  -3   6      570.32      589.47     17.31 o 
   5  -3   6      124.28      131.01      5.39 o 
   6  -3   6       63.87       63.92      5.16 o 
   7  -3   6      102.69      109.37      6.83 o 
   8  -3   6       29.54       32.96      4.49 o 
   9  -3   6       51.03       65.09      8.16 o 
  10  -3   6        0.01        2.66      2.83 o 
  11  -3   6        0.16        0.83      3.66 o 
 -11  -2   6       25.42       30.63      5.99 o 
 -10  -2   6        2.99        3.16      2.16 o 
  -9  -2   6       10.23       20.48      4.83 o 
  -8  -2   6       24.84       30.13      5.66 o 
  -7  -2   6      205.34      181.45     10.32 o 
  -6  -2   6       13.08       12.24      2.58 o 
  -5  -2   6       41.96       43.04      4.99 o 
  -4  -2   6      164.15      150.38      5.72 o 
  -3  -2   6        0.11        0.53      1.35 o 
  -2  -2   6       29.49       25.17      2.40 o 
  -1  -2   6       79.89       55.61      3.11 o 
   0  -2   6        6.47        7.77      1.03 o 
   1  -2   6        4.70        4.82      0.99 o 
   2  -2   6      826.32      830.98     12.68 o 
   3  -2   6     1110.58     1222.15     16.97 o 
   4  -2   6        4.75        5.49      1.37 o 
   5  -2   6        1.03        0.30      1.12 o 
   6  -2   6       75.22       80.00      7.41 o 
   7  -2   6       23.07       22.25      3.02 o 
   8  -2   6        4.53        5.33      3.66 o 
   9  -2   6       10.01        7.82      4.49 o 
  10  -2   6       42.60       40.78      7.66 o 
  11  -2   6        2.71        0.00      3.66 o 
 -11  -1   6        3.74       12.49      4.00 o 
 -10  -1   6        0.07        3.33      2.16 o 
  -9  -1   6        1.79        4.33      3.66 o 
  -8  -1   6       65.80       62.09      7.32 o 
  -7  -1   6       19.27       18.31      4.49 o 
  -6  -1   6       30.16       33.84      3.29 o 
  -5  -1   6        2.18        3.02      1.82 o 
  -4  -1   6      307.73      316.85      8.41 o 
  -3  -1   6       41.98       40.41      2.92 o 
  -2  -1   6      472.52      534.87      9.17 o 
  -1  -1   6      190.02      184.61      4.88 o 
   0  -1   6      125.99      131.49      3.22 o 
   1  -1   6      105.20       95.60      3.78 o 
   2  -1   6      895.26     1009.23     14.74 o 
   3  -1   6      327.62      330.03      5.46 o 
   4  -1   6        9.67        7.71      1.35 o 
   5  -1   6        0.77        1.04      1.42 o 
   6  -1   6       25.05       26.33      2.86 o 
   7  -1   6       38.57       40.78      6.16 o 
   8  -1   6        5.10        9.99      4.33 o 
   9  -1   6        2.28       -0.33      3.50 o 
  10  -1   6        0.12        2.66      4.00 o 
  11  -1   6        0.06        5.66      4.66 o 
 -11   0   6        0.00        2.33      2.33 o 
 -10   0   6        0.63       -3.16      3.16 o 
  -9   0   6        9.44       28.30      5.83 o 
  -8   0   6        8.48       12.32      4.16 o 
  -7   0   6      146.83      128.18      8.49 o 
  -6   0   6        6.71        8.40      2.29 o 
  -5   0   6       35.15       31.35      3.06 o 
  -4   0   6       63.32       67.02      3.91 o 
  -3   0   6      464.82      445.61      8.65 o 
  -2   0   6      978.27      981.98     12.96 o 
  -1   0   6      605.65      648.67      9.14 o 
   0   0   6      151.28      164.18      4.86 o 
   1   0   6      542.57      563.87     10.44 o 
   2   0   6       18.69       19.63      2.46 o 
   3   0   6       24.77       22.89      1.59 o 
   4   0   6      117.48      120.86      5.85 o 
   5   0   6      278.74      296.92      8.71 o 
   6   0   6      445.01      476.43     17.15 o 
   7   0   6       16.36       12.65      4.66 o 
   8   0   6        1.96        4.83      4.00 o 
   9   0   6       14.96       12.98      5.33 o 
  10   0   6        4.29        1.17      4.16 o 
 -12   1   6        1.11        4.00      3.83 o 
 -11   1   6       40.66       38.62      6.99 o 
 -10   1   6        8.92        9.16      4.16 o 
  -9   1   6       75.17       77.91      8.16 o 
  -8   1   6      149.22      165.64     10.15 o 
  -7   1   6       11.59       10.65      3.66 o 
  -6   1   6      126.21      126.55      6.04 o 
  -5   1   6      286.15      316.94      8.34 o 
  -4   1   6     2833.62     3185.31     33.24 o 
  -3   1   6       18.41       17.30      2.20 o 
  -2   1   6       22.05       21.38      2.91 o 
  -1   1   6        9.22        6.82      1.66 o 
   0   1   6       77.32       63.06      3.84 o 
   1   1   6     1930.90     1977.15     24.28 o 
   2   1   6      298.41      308.55      8.34 o 
   3   1   6        1.41        0.01      0.87 o 
   4   1   6       80.00       82.46      5.40 o 
   5   1   6       62.80       54.03      4.40 o 
   6   1   6        8.43        6.99      3.83 o 
   7   1   6        0.32        2.33      3.33 o 
   8   1   6       27.07       38.29      7.16 o 
   9   1   6       12.10       14.98      5.66 o 
  10   1   6        8.93       13.48      5.66 o 
 -12   2   6        0.23        1.66      3.50 o 
 -11   2   6       12.88       21.31      5.49 o 
 -10   2   6        3.75        0.33      3.16 o 
  -9   2   6       77.83       74.08      7.82 o 
  -8   2   6        1.35       -0.83      2.83 o 
  -7   2   6        0.56       -1.50      2.66 o 
  -6   2   6        1.16        1.50      1.77 o 
  -5   2   6       70.18       67.94      4.19 o 
  -4   2   6      849.37      844.42     13.44 o 
  -3   2   6      315.00      317.20      7.33 o 
  -2   2   6      293.39      332.01      6.81 o 
  -1   2   6      308.40      305.46     12.73 o 
   0   2   6       55.22       43.45      6.74 o 
   1   2   6       42.60       31.60      3.48 o 
   2   2   6      135.28      131.05      6.16 o 
   3   2   6        0.01        0.02      1.75 o 
   4   2   6      382.73      372.61     10.51 o 
   5   2   6       31.93       22.14      5.33 o 
   6   2   6      241.29      229.56     12.82 o 
   7   2   6        0.81        7.16      4.33 o 
   8   2   6       58.25       51.11      8.16 o 
   9   2   6       24.12       26.64      6.66 o 
 -12   3   6        3.09        5.16      3.66 o 
 -11   3   6        6.13        5.49      3.83 o 
 -10   3   6        1.76        3.50      3.66 o 
  -9   3   6      220.93      197.10     11.65 o 
  -8   3   6       18.57       15.65      4.16 o 
  -7   3   6       33.89       27.40      3.34 o 
  -6   3   6       51.66       46.64      7.32 o 
  -5   3   6       38.20       32.49      3.20 o 
  -4   3   6      109.85      107.41      5.16 o 
  -3   3   6      200.60      203.79      8.16 o 
  -2   3   6      106.44      125.50      8.07 o 
  -1   3   6      135.97      104.59      3.75 o 
   0   3   6       10.01        3.70      2.22 o 
   1   3   6       50.77       35.62      3.92 o 
   2   3   6       97.46       83.16      6.08 o 
   3   3   6       99.01       99.81      6.44 o 
   4   3   6      111.15      108.99     12.90 o 
   5   3   6        0.54        0.00      2.83 o 
   6   3   6       76.23       63.92      8.16 o 
   7   3   6       34.99       35.79      7.16 o 
   8   3   6        4.42       15.48      5.49 o 
   9   3   6        0.70       -2.66      2.66 o 
 -12   4   6        0.11        6.83      4.16 o 
 -11   4   6        0.90        4.16      4.16 o 
 -10   4   6       24.93       21.64      4.83 o 
  -9   4   6       17.85       12.65      4.16 o 
  -8   4   6      239.29      227.56     10.99 o 
  -7   4   6      569.00      514.82     14.73 o 
  -6   4   6       11.93       12.95      2.84 o 
  -5   4   6       94.40       95.79      6.16 o 
  -4   4   6       69.51       79.82      6.16 o 
  -3   4   6      105.20      104.83      4.88 o 
  -2   4   6        0.01       -0.58      1.39 o 
  -1   4   6      158.28      139.67     13.98 o 
   0   4   6      428.11      397.20     19.31 o 
   1   4   6       91.11       83.64      5.84 o 
   2   4   6       48.70       43.09      4.69 o 
   3   4   6      299.65      262.92     14.48 o 
   4   4   6      108.71      102.70      7.12 o 
   5   4   6       94.41       97.72      9.32 o 
   6   4   6       87.07       88.56      9.49 o 
   7   4   6       12.24       18.64      5.66 o 
   8   4   6        0.36        5.83      4.16 o 
 -12   5   6        3.08        7.16      4.49 o 
 -11   5   6       13.44       16.15      4.83 o 
 -10   5   6       11.50       10.82      4.16 o 
  -9   5   6      234.23      210.42     11.32 o 
  -8   5   6       79.82       65.26      6.83 o 
  -7   5   6        9.14        9.75      2.88 o 
  -6   5   6      341.63      312.39      9.73 o 
  -5   5   6      321.43      319.60      9.58 o 
  -4   5   6       59.23       56.06      4.36 o 
  -3   5   6       47.31       45.74      3.90 o 
  -2   5   6      137.66      116.55      7.07 o 
  -1   5   6      113.29      121.69     11.82 o 
   0   5   6      359.44      319.95     19.81 o 
   1   5   6       31.51       20.06      7.16 o 
   2   5   6        6.99       10.81      3.58 o 
   3   5   6        5.84        5.18      3.20 o 
   4   5   6       84.01       73.03      6.09 o 
   5   5   6       78.89       74.41      8.99 o 
   6   5   6        1.76        3.50      3.66 o 
   7   5   6        2.37       -0.67      3.66 o 
 -11   6   6        3.81        1.33      3.33 o 
 -10   6   6       24.74       15.81      4.66 o 
  -9   6   6       13.60       11.99      4.33 o 
  -8   6   6       74.99       56.60      6.66 o 
  -7   6   6       21.69       19.89      3.52 o 
  -6   6   6       39.36       34.61      4.21 o 
  -5   6   6       11.80       16.95      4.66 o 
  -4   6   6      125.46      115.95      6.23 o 
  -3   6   6       31.69       25.43      3.32 o 
  -2   6   6       34.23       32.46      8.32 o 
  -1   6   6       54.71       61.59     10.65 o 
   0   6   6        2.65        4.16      6.66 o 
   1   6   6      415.08      385.54     22.31 o 
   2   6   6       13.64       10.76      3.96 o 
   3   6   6       46.97       50.23     12.40 o 
   4   6   6        7.62        9.66      4.66 o 
   5   6   6        0.29       -0.67      3.16 o 
   6   6   6        6.58        3.33      4.49 o 
 -11   7   6        4.86        7.49      3.83 o 
 -10   7   6        7.16        8.49      4.00 o 
  -9   7   6        1.78        3.33      3.33 o 
  -8   7   6        7.02        7.04      3.03 o 
  -7   7   6       86.79       73.71      9.16 o 
  -6   7   6       73.11       70.07      5.69 o 
  -5   7   6       60.45       49.42      4.88 o 
  -4   7   6        0.64        2.40      2.57 o 
  -3   7   6      251.15      241.88     20.31 o 
  -2   7   6       17.05       14.15      9.16 o 
  -1   7   6       86.19      100.38     14.32 o 
   0   7   6      152.64      149.32     16.65 o 
   1   7   6        1.27       -5.33      6.49 o 
   2   7   6      113.31      105.71     13.48 o 
   3   7   6       88.23       95.06      7.64 o 
   4   7   6        3.37        8.16      4.49 o 
   5   7   6       24.08       17.15      5.66 o 
 -11   8   6        0.01       -1.17      3.16 o 
 -10   8   6        8.80       13.82      4.66 o 
  -9   8   6       42.88       43.78      6.83 o 
  -8   8   6        1.02        1.70      2.84 o 
  -7   8   6        0.14        1.19      2.48 o 
  -6   8   6       46.26       40.21      4.94 o 
  -5   8   6       73.23       64.49      9.49 o 
  -4   8   6        2.13        8.99      7.49 o 
  -3   8   6        2.83        0.83      7.49 o 
  -2   8   6       86.44       85.73     14.82 o 
  -1   8   6      147.75      197.27     20.64 o 
   0   8   6        6.59       13.48     10.82 o 
   1   8   6       69.94       72.91     13.82 o 
   2   8   6        8.67       12.49      7.99 o 
   3   8   6       47.59       76.08     11.65 o 
 -10   9   6        2.98        4.49      4.00 o 
  -9   9   6       35.61       37.46      6.83 o 
  -8   9   6       28.24       25.49      5.74 o 
  -7   9   6       25.42       19.27      4.83 o 
  -6   9   6      133.75      114.20     14.15 o 
  -5   9   6        4.03        0.50      6.83 o 
  -4   9   6       92.01      105.38     15.65 o 
  -3   9   6       84.09       88.73     14.82 o 
  -2   9   6       13.81       34.29     13.48 o 
  -1   9   6        4.10        8.99     11.49 o 
   0   9   6        1.59       11.15     11.49 o 
   1   9   6        3.41        8.99      9.32 o 
   2   9   6       30.46       63.92     12.49 o 
  -9  10   6        1.20        0.83      3.83 o 
  -8  10   6        0.00        0.33      3.50 o 
  -7  10   6       15.98       29.96      6.99 o 
  -6  10   6       17.39       44.61     10.32 o 
  -5  10   6        0.06       25.64      8.16 o 
  -4  10   6        1.46       23.31     10.82 o 
  -3  10   6       14.03       62.26     14.32 o 
  -2  10   6       16.44       42.28     15.32 o 
  -1  10   6        0.25       36.12     13.98 o 
   0  10   6       13.73       32.96     14.15 o 
   1  10   6        6.08       38.95     12.32 o 
  -5  11   6        5.96       52.10     11.82 o 
  -4  11   6        0.25       52.77     12.32 o 
  -3  11   6        7.05       63.09     17.65 o 
  -2  11   6        8.65       49.27     18.98 o 
   2 -13   7       10.45       -9.82     17.48 o 
   3 -13   7        0.00      -11.99     11.99 o 
   4 -13   7       26.35       -1.50     15.32 o 
   5 -13   7        3.08       -8.32     12.49 o 
  -1 -12   7        0.34       -0.56     24.97 o 
   0 -12   7        0.03        0.34      2.33 o 
   1 -12   7        5.51        4.42     16.81 o 
   2 -12   7        0.69       -1.60      2.13 o 
   3 -12   7       34.02       36.78      6.39 o 
   4 -12   7       31.80       36.62     13.15 o 
   5 -12   7        2.64       -9.82      9.82 o 
   6 -12   7        1.40        1.00      9.49 o 
   7 -12   7       16.81       11.15     10.82 o 
  -3 -11   7        0.05       -3.97     19.98 o 
  -2 -11   7        0.26       -5.21     17.98 o 
  -1 -11   7        2.97        2.11     16.73 o 
   0 -11   7        0.08        0.07      2.14 o 
   1 -11   7        1.74       -0.38      7.41 o 
   2 -11   7       42.63       28.42      5.47 o 
   3 -11   7       97.59      100.40      8.22 o 
   4 -11   7       25.36       22.47     10.82 o 
   5 -11   7        2.44        3.16      8.99 o 
   6 -11   7       18.88       11.32      9.66 o 
   7 -11   7        0.11        2.16      7.49 o 
   9 -11   7        3.05        3.50      2.16 o 
  -4 -10   7        2.78        2.65     10.90 o 
  -3 -10   7       52.48       58.15      6.80 o 
  -2 -10   7        6.22        2.95      2.45 o 
  -1 -10   7        7.86       12.41      3.81 o 
   0 -10   7       37.26       47.47      7.24 o 
   1 -10   7       33.44       34.60      5.60 o 
   2 -10   7       11.77       10.42      7.57 o 
   3 -10   7       21.49       17.78      4.49 o 
   4 -10   7        4.54        4.83      7.99 o 
   5 -10   7       39.42       57.93     11.65 o 
   6 -10   7        0.01       -5.33      6.33 o 
   7 -10   7       16.51       23.81      8.32 o 
   9 -10   7        1.39        2.00      1.83 o 
  10 -10   7        6.42        8.82      3.00 o 
  -6  -9   7        5.40        5.99      2.50 o 
  -5  -9   7        0.02       -0.67      1.83 o 
  -4  -9   7        8.02       10.83      3.18 o 
  -3  -9   7        4.67        2.95      9.74 o 
  -2  -9   7       19.40       17.12      4.06 o 
  -1  -9   7        5.60        5.17      3.42 o 
   0  -9   7       13.40       11.97      7.16 o 
   1  -9   7      118.77       96.93     12.90 o 
   2  -9   7       37.98       39.08      5.09 o 
   3  -9   7        0.24       -0.55      2.58 o 
   4  -9   7        0.00       -0.67      6.33 o 
   5  -9   7       13.75        6.99      7.16 o 
   6  -9   7        5.81       -1.33      5.49 o 
   7  -9   7        1.31        1.33      4.99 o 
   8  -9   7        8.82        5.33      2.66 o 
   9  -9   7        9.63       14.98      4.16 o 
  10  -9   7       37.89       51.61      7.16 o 
  -7  -8   7       13.56       24.80      5.33 o 
  -6  -8   7        0.27        5.16      2.50 o 
  -5  -8   7        4.27        2.66      2.33 o 
  -4  -8   7       14.25       11.33      6.74 o 
  -3  -8   7       36.83       36.85      5.09 o 
  -2  -8   7        2.96        4.09      3.03 o 
  -1  -8   7       20.83       19.17      4.09 o 
   0  -8   7        0.49        0.53      2.91 o 
   1  -8   7       63.77       72.43      8.24 o 
   2  -8   7        3.31       -2.22      2.22 o 
   3  -8   7        5.72        3.33      2.70 o 
   4  -8   7        2.25       -0.33      4.83 o 
   5  -8   7      377.09      326.95     16.65 o 
   6  -8   7       13.41       11.82      5.49 o 
   8  -8   7       19.77       16.65      4.16 o 
   9  -8   7       26.65       21.81      4.99 o 
  10  -8   7        4.10        0.33      2.83 o 
  11  -8   7        2.22        1.33      3.16 o 
  -8  -7   7        0.67       -1.66      1.66 o 
  -7  -7   7        7.51       10.49      3.66 o 
  -6  -7   7        0.38        2.33      2.00 o 
  -5  -7   7       36.07       37.68      4.79 o 
  -4  -7   7       13.53       15.90      3.90 o 
  -3  -7   7        0.04        1.79      2.80 o 
  -2  -7   7      153.03      149.00      7.84 o 
  -1  -7   7       13.94        9.90      3.50 o 
   0  -7   7       19.26       16.90      3.60 o 
   1  -7   7       43.83       46.77     13.23 o 
   2  -7   7        0.80       -1.78      1.86 o 
   3  -7   7       23.76       16.26      5.83 o 
   4  -7   7      159.28      121.52     11.82 o 
   5  -7   7       88.37       67.42      7.99 o 
   6  -7   7       64.23       46.61      6.83 o 
   7  -7   7       29.92       25.14      4.66 o 
   8  -7   7        2.06        6.16      3.33 o 
   9  -7   7       12.33       19.31      4.83 o 
  10  -7   7        0.22        2.33      2.50 o 
  11  -7   7       25.03       16.31      4.99 o 
  -8  -6   7        2.11       -1.33      1.83 o 
  -7  -6   7       43.78       47.61      6.49 o 
  -6  -6   7      155.28      146.83      9.82 o 
  -5  -6   7      127.07      129.31      7.61 o 
  -4  -6   7       80.26       86.06      6.20 o 
  -3  -6   7      121.73      122.35     21.47 o 
  -2  -6   7       12.88       13.32      3.83 o 
  -1  -6   7        2.32       -0.55      1.99 o 
   0  -6   7      154.50      181.19     10.15 o 
   1  -6   7      119.26      114.16     11.74 o 
   2  -6   7        0.50        0.02      1.77 o 
   3  -6   7       39.48       51.44      7.32 o 
   4  -6   7        2.58        7.82      4.66 o 
   5  -6   7      256.19      262.52     14.48 o 
   7  -6   7      228.47      248.21     11.99 o 
   8  -6   7       19.57       25.64      5.16 o 
   9  -6   7       17.99       19.14      4.66 o 
  10  -6   7       34.32       48.44      6.49 o 
  -9  -5   7        1.88        0.50      1.83 o 
  -8  -5   7        0.06        1.50      1.83 o 
  -7  -5   7       84.72       81.74      7.82 o 
  -6  -5   7      102.83       96.72      8.16 o 
  -5  -5   7       43.46       34.85      4.91 o 
  -4  -5   7        6.39        4.68      2.55 o 
  -3  -5   7       88.91       87.81      5.35 o 
  -2  -5   7      156.51      151.75      6.74 o 
  -1  -5   7      136.53      140.96      6.31 o 
   0  -5   7        0.02       -0.31      1.69 o 
   1  -5   7        7.84        8.18      2.91 o 
   2  -5   7      122.57      117.05      5.62 o 
   3  -5   7      439.75      411.18     16.65 o 
   4  -5   7      425.28      442.81     17.15 o 
   5  -5   7       92.45       96.72     10.32 o 
   6  -5   7        8.10        7.34      2.55 o 
   7  -5   7        0.64       -1.00      2.16 o 
   8  -5   7        2.48        5.66      3.16 o 
   9  -5   7        2.01       -0.17      2.66 o 
  11  -5   7        0.02        0.17      2.16 o 
 -10  -4   7        0.15        1.33      2.50 o 
  -9  -4   7        0.87       -1.33      1.66 o 
  -8  -4   7       18.84       21.47      4.66 o 
  -7  -4   7      143.64      141.00      9.82 o 
  -6  -4   7       19.08       13.48      4.16 o 
  -5  -4   7        0.21       -1.69      1.69 o 
  -4  -4   7       39.30       32.58      3.60 o 
  -3  -4   7      217.65      230.82      7.72 o 
  -2  -4   7       11.91        7.63      2.28 o 
  -1  -4   7      322.10      346.13     12.49 o 
   0  -4   7       13.07       17.18      1.28 o 
   1  -4   7      982.60     1039.29     11.84 o 
   2  -4   7        0.00       -0.42      1.03 o 
   3  -4   7     1195.36     1231.37     28.97 o 
   4  -4   7        8.95        8.49      4.16 o 
   5  -4   7        5.35        6.78      3.00 o 
   6  -4   7       37.20       45.78      3.96 o 
   7  -4   7        0.08        3.33      2.50 o 
   8  -4   7       32.87       33.13      4.83 o 
   9  -4   7        2.03       -1.00      3.00 o 
  10  -4   7        6.15        9.32      3.66 o 
  11  -4   7        3.34        9.66      3.16 o 
 -10  -3   7        0.35        1.50      2.16 o 
  -9  -3   7       13.85       15.15      4.66 o 
  -8  -3   7        0.67       -2.83      2.83 o 
  -7  -3   7       28.74       35.96      5.66 o 
  -6  -3   7        0.03       -1.17      2.66 o 
  -5  -3   7       46.33       42.80      3.93 o 
  -4  -3   7      155.54      149.29      6.24 o 
  -3  -3   7      263.95      269.98      7.75 o 
  -2  -3   7       20.58       22.18      3.16 o 
  -1  -3   7        0.01        0.98      1.58 o 
   0  -3   7      295.80      306.39      5.13 o 
   1  -3   7     1375.34     1428.05     25.68 o 
   2  -3   7       21.15       27.77      2.65 o 
   3  -3   7      241.57      251.37      7.40 o 
   4  -3   7        2.38        0.96      1.15 o 
   5  -3   7      213.99      214.79      5.70 o 
   6  -3   7        1.81        0.31      1.60 o 
   7  -3   7       22.33       20.61      3.02 o 
   8  -3   7        5.24       12.15      4.66 o 
   9  -3   7        4.01        5.99      3.16 o 
  10  -3   7        0.02        0.17      2.50 o 
  11  -3   7        0.65        8.66      2.83 o 
 -11  -2   7        0.03        5.99      2.66 o 
 -10  -2   7        2.13        6.49      4.16 o 
  -9  -2   7       32.37       32.63      6.33 o 
  -8  -2   7       30.47       34.13      5.99 o 
  -7  -2   7        8.25       13.98      4.33 o 
  -6  -2   7        2.31        1.06      1.87 o 
  -5  -2   7        1.86        1.26      1.82 o 
  -4  -2   7       36.63       45.50      8.57 o 
  -3  -2   7      548.08      531.00     10.52 o 
  -2  -2   7        2.02        2.52      1.48 o 
  -1  -2   7      561.11      594.51     11.57 o 
   0  -2   7      221.18      225.46      4.36 o 
   1  -2   7       67.70       67.12      2.69 o 
   2  -2   7        0.53        1.03      1.66 o 
   3  -2   7       25.39       22.14      2.82 o 
   4  -2   7        7.37        8.81      1.43 o 
   5  -2   7      400.87      410.17      7.37 o 
   6  -2   7        5.79        4.99      3.16 o 
   7  -2   7       57.08       75.08      7.99 o 
   8  -2   7        9.39        8.99      3.66 o 
   9  -2   7       62.30       52.44      7.66 o 
  10  -2   7        1.48        3.66      3.83 o 
  11  -2   7        4.00       -1.33      3.66 o 
 -11  -1   7        6.03        2.16      4.00 o 
 -10  -1   7        8.64       14.82      4.99 o 
  -9  -1   7        4.11        6.49      4.16 o 
  -8  -1   7      123.23       92.39      8.49 o 
  -7  -1   7       46.99       38.62      5.66 o 
  -6  -1   7       48.47       53.74      4.23 o 
  -5  -1   7       43.89       46.85      3.74 o 
  -4  -1   7      137.59      135.77      5.66 o 
  -3  -1   7      100.55      107.41      4.79 o 
  -2  -1   7     1531.29     1541.56     18.78 o 
  -1  -1   7      500.19      513.87      8.87 o 
   0  -1   7      103.09       96.81      2.86 o 
   1  -1   7      110.08      116.72      3.06 o 
   2  -1   7       37.03       35.67      1.88 o 
   3  -1   7       87.29       97.53      3.42 o 
   4  -1   7      181.57      182.22      4.46 o 
   5  -1   7       16.42       17.38      2.82 o 
   6  -1   7        2.94       -1.17      2.33 o 
   7  -1   7        3.20       -0.33      2.66 o 
   8  -1   7       15.73       14.82      4.33 o 
   9  -1   7        0.01       -1.17      3.33 o 
  10  -1   7        5.68       11.99      5.33 o 
 -11   0   7        1.44        6.83      4.00 o 
 -10   0   7       12.04       11.15      4.99 o 
  -9   0   7       23.82       14.32      4.83 o 
  -8   0   7       77.52       77.08      7.82 o 
  -7   0   7       19.73       24.64      4.83 o 
  -6   0   7        0.00       -0.90      1.83 o 
  -5   0   7        0.34        0.52      1.64 o 
  -4   0   7        1.44        0.89      1.56 o 
  -3   0   7        7.83       12.70      2.12 o 
  -2   0   7      450.09      462.09      8.41 o 
  -1   0   7      268.53      265.82      5.61 o 
   0   0   7       68.70       69.91      4.13 o 
   1   0   7        0.16        0.79      1.48 o 
   2   0   7       28.77       28.35      3.91 o 
   3   0   7      525.49      519.48     16.06 o 
   4   0   7      111.49      103.39      5.80 o 
   5   0   7      204.69      207.80     10.82 o 
   6   0   7       54.35       44.28      6.49 o 
   7   0   7       10.61       15.32      4.66 o 
   8   0   7       10.06       17.31      5.33 o 
   9   0   7        0.31        2.16      4.16 o 
  10   0   7        0.02       -3.00      3.00 o 
 -11   1   7        3.15        4.49      3.66 o 
 -10   1   7        0.78       -2.66      2.66 o 
  -9   1   7        3.02        3.33      3.50 o 
  -8   1   7        0.11       -1.17      2.83 o 
  -7   1   7        0.09        2.50      3.16 o 
  -6   1   7       83.21       74.85      4.77 o 
  -5   1   7        7.74        7.96      2.23 o 
  -4   1   7      108.53       98.00      5.01 o 
  -3   1   7        6.48        5.54      1.73 o 
  -2   1   7       33.30       38.30      5.24 o 
  -1   1   7      219.61      218.49      4.62 o 
   0   1   7      110.55      135.75      5.85 o 
   1   1   7       28.11       37.85      3.58 o 
   2   1   7       18.57       16.91      3.58 o 
   3   1   7      129.49      136.30      6.48 o 
   4   1   7      124.88      106.31      6.16 o 
   5   1   7      265.86      260.26      9.12 o 
   6   1   7       77.82       60.10      7.49 o 
   7   1   7       24.14       21.47      5.66 o 
   8   1   7        1.03        0.00      3.50 o 
   9   1   7       34.37       42.28      7.99 o 
 -12   2   7        1.24        1.83      3.50 o 
 -11   2   7        0.76       -1.00      3.16 o 
 -10   2   7        2.04       -0.50      3.00 o 
  -9   2   7       11.32       14.82      4.66 o 
  -8   2   7        8.21        7.99      3.83 o 
  -7   2   7       10.14        8.24      2.59 o 
  -6   2   7        4.08        5.74      3.33 o 
  -5   2   7      287.29      281.17      8.40 o 
  -4   2   7        7.50        6.13      2.25 o 
  -3   2   7        1.88        2.31      1.56 o 
  -2   2   7       50.54       54.51      5.66 o 
  -1   2   7        4.34        8.36      1.26 o 
   0   2   7       90.62       82.86      4.95 o 
   1   2   7      167.86      166.18      7.14 o 
   2   2   7        0.01        0.78      2.00 o 
   3   2   7       57.40       47.60      8.66 o 
   4   2   7       69.97       72.00      5.35 o 
   5   2   7      165.60      170.30     10.82 o 
   6   2   7       10.17        6.83      3.83 o 
   7   2   7        0.27        5.49      4.00 o 
   8   2   7       96.71      115.86     11.49 o 
   9   2   7       20.64       27.30      7.49 o 
 -12   3   7        3.23       -0.50      3.66 o 
 -11   3   7        0.17        0.17      3.16 o 
 -10   3   7        5.75        0.17      3.33 o 
  -9   3   7        0.22        4.83      3.50 o 
  -8   3   7        7.90        6.83      3.83 o 
  -7   3   7       49.50       48.60      4.91 o 
  -6   3   7       51.76       45.95      4.08 o 
  -5   3   7       50.83       47.95      9.49 o 
  -4   3   7       70.47       78.68      4.40 o 
  -3   3   7       98.45       89.60      4.33 o 
  -2   3   7      379.73      392.22      8.11 o 
  -1   3   7        1.81        1.00      4.00 o 
   0   3   7      174.67      172.15     11.90 o 
   1   3   7       19.69       24.11      3.75 o 
   2   3   7      207.17      203.89      8.58 o 
   3   3   7       93.28       96.46      6.41 o 
   4   3   7      291.98      275.57     19.06 o 
   5   3   7        5.27        1.33      3.66 o 
   6   3   7       20.77       15.98      5.66 o 
   7   3   7        2.74        4.66      4.16 o 
   8   3   7        0.38        2.50      4.00 o 
 -12   4   7        1.62        4.49      4.16 o 
 -11   4   7        0.89       -2.50      2.50 o 
 -10   4   7       15.69       10.15      4.33 o 
  -9   4   7        0.90        0.17      2.83 o 
  -8   4   7        0.03       -2.33      2.66 o 
  -7   4   7        6.17        2.75      2.28 o 
  -6   4   7      295.74      257.98      9.24 o 
  -5   4   7      203.66      198.35     10.32 o 
  -4   4   7      225.58      212.44      7.37 o 
  -3   4   7      528.80      518.23     16.90 o 
  -2   4   7       44.32       50.54      3.56 o 
  -1   4   7       89.81       87.73      9.82 o 
   0   4   7      350.98      292.82     17.98 o 
   1   4   7      225.44      212.99      9.17 o 
   2   4   7      299.03      287.35     10.68 o 
   3   4   7        2.27        1.62      2.72 o 
   4   4   7       70.90       66.28      5.87 o 
   5   4   7       66.39       51.44      7.99 o 
   6   4   7       12.11        9.32      4.66 o 
   7   4   7        1.15        8.82      4.83 o 
 -11   5   7        1.89        3.16      4.16 o 
 -10   5   7        2.87        1.66      3.16 o 
  -9   5   7       57.13       41.95      6.16 o 
  -8   5   7       36.79       37.79      5.49 o 
  -7   5   7      611.73      587.27     22.97 o 
  -6   5   7       21.89       21.97      3.52 o 
  -5   5   7      203.25      197.28      7.84 o 
  -4   5   7        0.11       -1.04      1.81 o 
  -3   5   7      278.19      239.06      7.77 o 
  -2   5   7        3.99        1.33      4.99 o 
  -1   5   7        6.07        8.82      6.16 o 
   0   5   7      564.64      526.54     23.81 o 
   1   5   7      368.98      348.75     19.81 o 
   2   5   7      265.10      237.64     10.47 o 
   3   5   7      304.83      264.41     17.06 o 
   4   5   7      177.78      159.79     18.81 o 
   5   5   7        8.08        8.32      4.33 o 
   6   5   7        5.42        5.99      4.49 o 
   7   5   7        0.92       -1.17      3.83 o 
 -11   6   7        0.02       -1.33      2.50 o 
 -10   6   7       18.00       13.15      4.33 o 
  -9   6   7       10.48        8.99      4.00 o 
  -8   6   7       65.08       71.08      7.32 o 
  -7   6   7      122.71      114.98     10.90 o 
  -6   6   7       19.60       11.13      3.66 o 
  -5   6   7      343.53      348.73     10.68 o 
  -4   6   7        0.14        2.16      5.49 o 
  -3   6   7      256.66      256.53     18.98 o 
  -2   6   7      217.61      209.09     19.48 o 
  -1   6   7      135.29      121.02     13.65 o 
   0   6   7       15.06        6.66      7.16 o 
   1   6   7      275.20      259.86     19.81 o 
   2   6   7       22.59       24.14      6.83 o 
   3   6   7        5.68        7.93      3.47 o 
   4   6   7        3.78        8.16      4.83 o 
   5   6   7       30.70       37.79      7.49 o 
   6   6   7       40.26       22.97      6.66 o 
 -11   7   7        0.28        0.00      3.16 o 
 -10   7   7        8.01       12.15      4.49 o 
  -9   7   7        4.95        0.67      3.16 o 
  -8   7   7       18.50       19.33      3.72 o 
  -7   7   7        5.71        5.20      2.96 o 
  -6   7   7        2.01       -0.78      2.27 o 
  -5   7   7      141.64      170.46     16.48 o 
  -4   7   7      157.08      143.00     14.82 o 
  -3   7   7       75.55       62.43     11.49 o 
  -2   7   7        3.34       14.15      8.49 o 
  -1   7   7       52.71       44.28     11.65 o 
   0   7   7       75.36       60.59     12.82 o 
   1   7   7       20.45       24.47      9.16 o 
   2   7   7       17.49       27.30      8.82 o 
   3   7   7       45.63       50.94      9.66 o 
   4   7   7       18.87       25.14      6.66 o 
   5   7   7        6.24        7.99      4.83 o 
 -10   8   7        7.70       11.32      4.83 o 
  -9   8   7       13.68       13.32      4.49 o 
  -8   8   7       13.01       16.18      5.91 o 
  -7   8   7       19.53       19.09      4.13 o 
  -6   8   7        4.45        0.17      5.66 o 
  -5   8   7       18.11       31.63      9.49 o 
  -4   8   7       20.02       24.64      9.99 o 
  -3   8   7       24.48       41.12     11.99 o 
  -2   8   7        1.36       -5.83      8.82 o 
  -1   8   7        0.06       14.98     10.32 o 
   0   8   7       30.54       36.29     12.32 o 
   1   8   7        1.44        3.16      7.82 o 
   2   8   7        4.25       15.15      7.82 o 
   3   8   7       17.71       34.63      8.66 o 
  -9   9   7       41.74       35.46      6.49 o 
  -8   9   7       81.32      136.67     12.82 o 
  -7   9   7       21.27       35.46      8.16 o 
  -6   9   7        1.22        1.50      4.99 o 
  -5   9   7      124.79      165.80     17.15 o 
  -4   9   7       53.92       69.42     13.48 o 
  -3   9   7        5.07       37.79     10.65 o 
  -2   9   7       25.88       64.09     15.81 o 
  -1   9   7       34.04       87.06     17.31 o 
   0   9   7       10.93       42.78     14.15 o 
   1   9   7        1.07       17.98      9.32 o 
   2   9   7       15.71       44.45     10.99 o 
  -6  10   7       53.80      154.82     14.15 o 
  -5  10   7        0.06       33.79      7.66 o 
  -4  10   7       82.35      169.80     15.32 o 
  -3  10   7       25.72       84.07     15.48 o 
  -2  10   7       12.77       44.78     17.65 o 
  -1  10   7        0.01       24.64     12.98 o 
   0  10   7       19.67       87.23     16.65 o 
  -1 -12   8       30.25       32.97     14.48 o 
   0 -12   8        2.78        1.41     13.82 o 
   1 -12   8        0.35        0.53      3.55 o 
   2 -12   8        8.84        9.93      6.08 o 
   3 -12   8        1.47        4.63      5.16 o 
   4 -12   8        0.74       17.48      9.66 o 
   5 -12   8        7.23        3.66      9.49 o 
   6 -12   8        7.22       -4.16      9.49 o 
   7 -12   8       11.45        4.33      8.99 o 
  -3 -11   8        5.37       -4.93     12.82 o 
  -2 -11   8        6.99        3.76      8.24 o 
  -1 -11   8        6.12        6.06      8.49 o 
   0 -11   8        3.46        8.37      4.58 o 
   1 -11   8       17.97       15.60      5.11 o 
   2 -11   8        8.89        6.94      3.86 o 
   3 -11   8       17.16       27.25      5.22 o 
   4 -11   8        0.14       -1.50      7.82 o 
   5 -11   8       53.53       53.44     11.82 o 
   6 -11   8       24.10        9.99      9.16 o 
   7 -11   8        1.11       -1.00      6.66 o 
  -4 -10   8        6.58        9.49      3.83 o 
  -3 -10   8        7.27       13.34      4.58 o 
  -2 -10   8        6.59       10.93      4.40 o 
  -1 -10   8        9.21        7.18      6.41 o 
   0 -10   8        0.25       -2.07      7.41 o 
   1 -10   8        0.89       -1.67      7.57 o 
   2 -10   8        0.64       -1.17      2.81 o 
   3 -10   8       42.38       43.31      5.74 o 
   4 -10   8        0.37       -6.99      6.99 o 
   5 -10   8       19.97       17.48      8.32 o 
   6 -10   8        4.62        3.83      6.66 o 
   7 -10   8        0.17       -3.83      5.33 o 
   9 -10   8        0.02        2.33      1.83 o 
  -5  -9   8        8.20       11.82      3.33 o 
  -4  -9   8        5.41        8.64      3.17 o 
  -3  -9   8        0.34       -3.41      3.41 o 
  -2  -9   8       60.29       57.38      6.60 o 
  -1  -9   8       26.63       28.39      5.24 o 
   0  -9   8       63.97       54.96     10.15 o 
   1  -9   8       59.58       48.46      5.69 o 
   2  -9   8        4.70       -0.40      2.59 o 
   3  -9   8        8.05        4.08      3.08 o 
   4  -9   8        0.15        0.17      5.66 o 
   5  -9   8        0.01       -2.66      4.99 o 
   6  -9   8        8.15        2.50      5.33 o 
   7  -9   8       17.71       17.48      6.33 o 
   8  -9   8        6.25        7.49      2.83 o 
   9  -9   8        8.26       15.65      4.16 o 
  10  -9   8       28.36       26.47      5.33 o 
  -6  -8   8       23.15       23.31      4.83 o 
  -5  -8   8       17.46        9.66      3.33 o 
  -4  -8   8       11.27       12.72      4.25 o 
  -3  -8   8       27.54       35.52      6.91 o 
  -2  -8   8       34.02       31.74      8.99 o 
  -1  -8   8       25.36       24.48      5.16 o 
   0  -8   8       34.54       30.02      4.58 o 
   1  -8   8        0.03       -0.61      2.41 o 
   2  -8   8       25.05       27.21      4.18 o 
   3  -8   8       10.55        7.27      2.97 o 
   4  -8   8       47.28       34.29      7.32 o 
   5  -8   8        9.81       13.15      5.49 o 
   6  -8   8        0.15       -1.33      3.66 o 
   8  -8   8       12.41       16.65      4.16 o 
   9  -8   8       37.52       47.28      6.83 o 
  10  -8   8       37.03       47.28      6.99 o 
  -6  -7   8       33.17       47.28      6.49 o 
  -5  -7   8        3.21        9.27      3.53 o 
  -4  -7   8      139.55      131.72      7.85 o 
  -3  -7   8        7.94        9.52      3.49 o 
  -2  -7   8        7.45        3.40      4.66 o 
  -1  -7   8        0.05       -1.50      2.33 o 
   0  -7   8       14.81       15.64      3.35 o 
   1  -7   8       37.60       32.82      4.10 o 
   2  -7   8        2.63        1.57      2.27 o 
   3  -7   8        5.17        7.07      2.67 o 
   4  -7   8       85.10       81.57      9.82 o 
   6  -7   8       56.99       37.95      5.49 o 
   7  -7   8       44.33       40.78      5.49 o 
   8  -7   8        3.88        9.16      3.66 o 
   9  -7   8       76.14       76.41      7.99 o 
  -8  -6   8        0.19        2.83      2.50 o 
  -7  -6   8       14.63       16.31      4.99 o 
  -6  -6   8        8.19        8.16      3.83 o 
  -5  -6   8        1.01        1.64      3.50 o 
  -4  -6   8       31.97       26.97      5.33 o 
  -3  -6   8      311.16      311.43     10.31 o 
  -2  -6   8        8.39        7.44      2.88 o 
  -1  -6   8       40.49       44.90      4.39 o 
   0  -6   8       13.15        9.70      2.75 o 
   1  -6   8        2.07        2.05      2.15 o 
   2  -6   8      139.64      135.17      6.52 o 
   3  -6   8        5.90       -0.17      4.00 o 
   4  -6   8      216.39      206.59     13.98 o 
   5  -6   8      533.36      522.38     20.48 o 
   6  -6   8        2.23        5.33      4.66 o 
   7  -6   8      134.53      157.15      9.66 o 
   8  -6   8       19.72       26.47      4.66 o 
  -9  -5   8        0.42        5.99      2.66 o 
  -8  -5   8        7.42        5.66      4.00 o 
  -7  -5   8        2.51        0.17      3.16 o 
  -6  -5   8       21.56       24.14      5.33 o 
  -5  -5   8       52.08       48.66      4.71 o 
  -4  -5   8      193.06      201.35      8.12 o 
  -3  -5   8       58.61       64.86      7.41 o 
  -2  -5   8      696.85      719.85     14.52 o 
  -1  -5   8      151.83      150.91      8.74 o 
   0  -5   8      161.91      163.71      8.99 o 
   1  -5   8      115.67      108.65      5.57 o 
   2  -5   8      130.47      129.87      4.20 o 
   3  -5   8      174.02      158.48     12.32 o 
   4  -5   8       87.75       99.38     10.65 o 
   5  -5   8      193.49      206.92     13.32 o 
   6  -5   8       27.22       28.30      3.60 o 
   7  -5   8       13.12       18.48      4.16 o 
   9  -5   8        3.03        2.83      3.00 o 
  10  -5   8        9.07       16.15      4.16 o 
  11  -5   8       19.61       29.13      5.99 o 
  -9  -4   8        5.49        0.67      3.50 o 
  -8  -4   8        9.63       13.82      4.66 o 
  -7  -4   8      100.16       82.07      7.99 o 
  -6  -4   8      284.08      236.05     11.65 o 
  -5  -4   8        0.55        2.79      2.31 o 
  -4  -4   8       15.60       15.11      3.00 o 
  -3  -4   8       52.39       63.77      4.52 o 
  -2  -4   8       43.18       45.42      3.87 o 
  -1  -4   8      192.40      184.63      6.83 o 
   0  -4   8       37.10       34.95      1.91 o 
   1  -4   8      246.08      241.51      5.64 o 
   2  -4   8      901.05      883.62     14.79 o 
   3  -4   8       51.02       56.15      4.03 o 
   4  -4   8       34.03       34.55      3.60 o 
   5  -4   8       23.58       28.59      4.21 o 
   6  -4   8       48.94       51.75      3.45 o 
   7  -4   8        4.11        7.66      3.50 o 
   8  -4   8        1.70        2.83      3.33 o 
   9  -4   8        0.31        0.00      2.66 o 
  10  -4   8        0.19        3.66      2.33 o 
  11  -4   8        0.90        7.49      2.83 o 
 -10  -3   8        0.25        0.83      3.33 o 
  -9  -3   8        9.69        5.99      4.16 o 
  -8  -3   8        3.19       -2.50      3.16 o 
  -7  -3   8      151.85      147.99      9.82 o 
  -6  -3   8       40.85       45.09      4.27 o 
  -5  -3   8       10.13        9.08      2.60 o 
  -4  -3   8        0.42       -0.39      2.58 o 
  -3  -3   8      101.29      100.42      5.32 o 
  -2  -3   8      200.10      202.84      6.87 o 
  -1  -3   8       85.76       90.57      5.58 o 
   0  -3   8       86.39       91.27      3.07 o 
   1  -3   8        6.16        5.83      1.30 o 
   2  -3   8        7.29        8.27      2.03 o 
   3  -3   8        0.21        0.62      1.51 o 
   4  -3   8       53.85       59.17      3.07 o 
   5  -3   8       34.59       34.74      3.24 o 
   6  -3   8       22.95       23.14      4.99 o 
   7  -3   8      183.26      181.45     10.99 o 
   8  -3   8       52.02       64.42      7.82 o 
   9  -3   8        0.07        5.99      3.50 o 
  10  -3   8       53.70       59.10      8.16 o 
 -10  -2   8        3.71        9.32      4.49 o 
  -9  -2   8       15.81       15.98      5.16 o 
  -8  -2   8       18.91       21.47      5.16 o 
  -7  -2   8        6.33        8.99      4.00 o 
  -6  -2   8       63.58       58.56      4.52 o 
  -5  -2   8       16.91       22.87      3.20 o 
  -4  -2   8      122.20      110.06      5.51 o 
  -3  -2   8      574.41      555.74     16.40 o 
  -2  -2   8       56.07       59.87      3.70 o 
  -1  -2   8      115.14      105.48      4.55 o 
   0  -2   8       41.10       41.98      2.17 o 
   1  -2   8      143.57      146.47      3.85 o 
   2  -2   8      213.33      221.76      7.07 o 
   3  -2   8      311.29      324.49      6.04 o 
   4  -2   8        3.25        2.69      2.00 o 
   5  -2   8        0.61       -0.50      2.50 o 
   6  -2   8       78.58       67.59      7.16 o 
   7  -2   8       72.02       59.93      7.32 o 
   8  -2   8        5.62       13.48      4.16 o 
   9  -2   8        0.10       -0.33      2.00 o 
  10  -2   8        6.09       10.82      3.66 o 
 -11  -1   8        0.15        1.17      3.33 o 
 -10  -1   8        0.32        2.16      3.66 o 
  -9  -1   8       18.92       23.97      5.33 o 
  -8  -1   8       15.12       15.98      4.49 o 
  -7  -1   8      125.11      131.51      8.82 o 
  -6  -1   8       11.29       10.12      2.63 o 
  -5  -1   8        0.98        1.88      1.87 o 
  -4  -1   8      881.30      858.99     16.98 o 
  -3  -1   8      757.85      798.58     21.22 o 
  -2  -1   8       37.37       40.66      3.00 o 
  -1  -1   8      235.79      242.98      6.14 o 
   0  -1   8      178.27      166.21      6.18 o 
   1  -1   8      257.53      295.79      8.06 o 
   2  -1   8      877.99      935.84     15.58 o 
   3  -1   8        8.93        7.37      2.29 o 
   4  -1   8        0.00        2.38      1.79 o 
   5  -1   8       11.98       13.11      3.33 o 
   6  -1   8        3.31       -0.83      2.83 o 
   7  -1   8       25.07       23.14      5.33 o 
   8  -1   8        0.00        2.33      2.16 o 
   9  -1   8        0.00        3.50      2.33 o 
  10  -1   8       10.51       13.15      5.33 o 
 -11   0   8        0.94       -3.16      3.16 o 
 -10   0   8        2.83        0.67      3.33 o 
  -9   0   8       18.08       18.81      5.33 o 
  -8   0   8       85.65       75.41      7.99 o 
  -7   0   8       13.80       12.15      4.16 o 
  -6   0   8      147.44      150.27      6.76 o 
  -5   0   8      117.72      108.78      6.24 o 
  -4   0   8       49.81       55.14      4.66 o 
  -3   0   8       12.91       13.35      4.16 o 
  -2   0   8       89.58       79.75      3.66 o 
  -1   0   8      424.84      423.71      7.55 o 
   0   0   8      145.73      141.93      5.85 o 
   1   0   8        2.18        2.43      1.75 o 
   2   0   8        8.42        9.49      2.44 o 
   3   0   8       51.10       65.24      4.64 o 
   4   0   8       12.80        9.72      3.08 o 
   5   0   8      376.63      364.35     10.77 o 
   6   0   8        2.23        6.16      3.50 o 
   7   0   8        1.56        2.50      2.83 o 
   8   0   8        0.81        5.33      3.66 o 
   9   0   8        0.05        2.83      4.00 o 
 -11   1   8       13.87       11.49      4.83 o 
 -10   1   8        1.81       -2.50      2.50 o 
  -9   1   8        4.91        9.66      4.00 o 
  -8   1   8        0.00        0.50      2.83 o 
  -7   1   8       19.88       21.97      4.66 o 
  -6   1   8      220.88      234.24     13.07 o 
  -5   1   8       15.26       13.29      2.84 o 
  -4   1   8       25.42       27.63      3.02 o 
  -3   1   8      308.13      310.27      7.56 o 
  -2   1   8       57.54       62.83      3.33 o 
  -1   1   8       26.80       30.36      2.01 o 
   0   1   8      950.80      995.95     45.53 o 
   1   1   8        2.70        1.33      1.91 o 
   2   1   8       23.94       24.62      3.51 o 
   3   1   8      117.77      109.84      6.43 o 
   4   1   8       80.62       77.52      5.47 o 
   5   1   8       20.27       18.64      4.49 o 
   6   1   8       82.40       77.74      8.49 o 
   7   1   8      101.28       90.56      9.66 o 
   8   1   8       24.73       32.13      7.16 o 
   9   1   8       10.98       15.15      5.99 o 
 -11   2   8        1.62        1.00      3.33 o 
 -10   2   8        4.24        3.33      3.66 o 
  -9   2   8       11.11        7.32      4.16 o 
  -8   2   8       22.08       17.15      4.66 o 
  -7   2   8      107.50      106.19      7.57 o 
  -6   2   8      178.45      166.28     12.32 o 
  -5   2   8       32.87       35.36      3.66 o 
  -4   2   8        2.53        5.56      2.06 o 
  -3   2   8      274.27      252.40      9.74 o 
  -2   2   8       43.11       45.49      2.98 o 
  -1   2   8       93.55       82.74      8.49 o 
   0   2   8        3.40        3.02      2.15 o 
   1   2   8       46.62       50.82      4.56 o 
   2   2   8        1.54        2.50      2.15 o 
   3   2   8      328.16      318.58     10.59 o 
   4   2   8       41.30       36.71      4.41 o 
   5   2   8      749.66      679.69     22.31 o 
   6   2   8      182.77      155.32     11.32 o 
   7   2   8        1.19        2.83      4.00 o 
   8   2   8       63.08       70.08      9.82 o 
 -11   3   8        2.42       -0.67      3.33 o 
 -10   3   8        1.80        1.17      3.00 o 
  -9   3   8        8.25        7.32      4.49 o 
  -8   3   8        2.12        0.33      3.00 o 
  -7   3   8      115.06      106.11      6.88 o 
  -6   3   8        4.71        5.21      2.75 o 
  -5   3   8      175.10      177.97     12.90 o 
  -4   3   8      241.95      240.64      7.75 o 
  -3   3   8        9.77        6.61      3.00 o 
  -2   3   8       66.03       47.44      7.32 o 
  -1   3   8       37.11       29.96      6.49 o 
   0   3   8       17.11       15.81      5.49 o 
   1   3   8        7.20       11.77      3.20 o 
   2   3   8       44.35       37.76      4.57 o 
   3   3   8        7.54        4.95      2.65 o 
   4   3   8       64.33       62.83      6.49 o 
   5   3   8      199.65      179.62     11.99 o 
   6   3   8        8.92       14.32      5.33 o 
   7   3   8        4.96        0.33      4.16 o 
   8   3   8        2.76        3.83      4.83 o 
 -11   4   8        7.07       15.65      5.16 o 
 -10   4   8        2.03        5.16      4.16 o 
  -9   4   8       11.65       18.31      5.16 o 
  -8   4   8        4.07        1.50      2.83 o 
  -7   4   8        0.83       -1.94      1.94 o 
  -6   4   8      292.04      273.36      9.08 o 
  -5   4   8        0.37        1.41      2.58 o 
  -4   4   8       54.67       52.99     13.15 o 
  -3   4   8      187.13      165.30     14.48 o 
  -2   4   8       73.07       63.59      9.32 o 
  -1   4   8       21.57       19.81      6.83 o 
   0   4   8     1074.44     1027.45     32.13 o 
   1   4   8        5.62        2.83      2.85 o 
   2   4   8      400.97      355.69     12.12 o 
   3   4   8       24.93       26.43      4.45 o 
   4   4   8       13.77       17.13      3.88 o 
   5   4   8       18.68       17.31      5.33 o 
   6   4   8        1.45        1.83      3.83 o 
   7   4   8       12.29        4.16      4.49 o 
 -11   5   8       35.91       38.45      6.83 o 
 -10   5   8        0.13       -0.17      2.50 o 
  -9   5   8      314.68      237.72     12.32 o 
  -8   5   8       34.02       34.96      5.49 o 
  -7   5   8       53.33       60.44      9.32 o 
  -6   5   8       66.79       57.12      4.88 o 
  -5   5   8       45.31       45.87      4.46 o 
  -4   5   8      124.21      108.54     11.82 o 
  -3   5   8        2.07       -2.50      4.83 o 
  -2   5   8       93.78      101.55     11.99 o 
  -1   5   8      243.85      219.24     18.15 o 
   0   5   8      261.51      262.52     18.98 o 
   1   5   8        4.03        1.66      5.49 o 
   2   5   8      258.70      222.92     10.64 o 
   3   5   8       91.85       91.87      7.27 o 
   4   5   8        1.57        4.16      4.00 o 
   5   5   8       32.05       41.28      8.16 o 
   6   5   8       11.27        6.16      4.66 o 
 -11   6   8       15.82       14.15      4.66 o 
 -10   6   8        5.89        3.66      3.50 o 
  -9   6   8       11.10       11.15      4.16 o 
  -8   6   8      123.66      104.60     26.64 o 
  -7   6   8       57.40       45.11      4.76 o 
  -6   6   8       49.03       41.62      5.58 o 
  -5   6   8       40.73       40.95      8.99 o 
  -4   6   8       40.68       36.46      8.82 o 
  -3   6   8      591.14      537.86     25.97 o 
  -2   6   8       37.83       40.62     10.15 o 
  -1   6   8      103.81      117.03     14.65 o 
   0   6   8        0.97        9.32      7.66 o 
   1   6   8       13.76       18.31      7.66 o 
   2   6   8       32.75       31.63      8.66 o 
   3   6   8        2.45        4.32      4.08 o 
   4   6   8       14.61        7.32      5.16 o 
   5   6   8        1.38        2.66      4.16 o 
 -10   7   8        2.60        1.50      3.00 o 
  -9   7   8        3.68       11.32      4.00 o 
  -8   7   8       19.21       24.54      6.83 o 
  -7   7   8       31.95       40.29      8.16 o 
  -6   7   8       72.53       51.44      9.66 o 
  -5   7   8       46.94       62.59     10.65 o 
  -4   7   8      108.22      110.04     14.15 o 
  -3   7   8       66.33       66.42     12.65 o 
  -2   7   8       40.18       43.45     12.15 o 
  -1   7   8       10.84       14.15      8.99 o 
   0   7   8        9.31       19.98      9.32 o 
   1   7   8       14.78       39.12     10.65 o 
   2   7   8       85.25       97.22     12.98 o 
   3   7   8        6.81       18.48      6.16 o 
   4   7   8        1.60        2.16      4.49 o 
 -10   8   8        0.40        2.00      3.00 o 
  -8   8   8        0.86        6.49      3.50 o 
  -7   8   8        3.72        5.83      4.16 o 
  -6   8   8        0.25        5.33      4.99 o 
  -5   8   8        0.22       -0.83      5.49 o 
  -4   8   8        0.74       11.15      7.32 o 
  -3   8   8        0.21       26.97      9.16 o 
  -2   8   8        9.94       32.79     12.65 o 
  -1   8   8       20.92       45.28     14.15 o 
   0   8   8        6.09       17.65      9.66 o 
   1   8   8        1.82       18.64      8.82 o 
   2   8   8        9.33       16.48      6.83 o 
  -8   9   8        0.74       13.32      4.66 o 
  -7   9   8        0.16       12.49      4.49 o 
  -6   9   8        6.70        5.49      5.49 o 
  -5   9   8        4.55       35.46      9.16 o 
  -4   9   8       67.25       95.89     15.48 o 
  -3   9   8       22.19       71.58     13.15 o 
  -2   9   8        3.65       29.63     14.65 o 
  -1   9   8       39.18       96.05     17.81 o 
   0   9   8       10.98       18.31     11.32 o 
   1   9   8        0.80       19.14      8.16 o 
  -7  10   8       46.71      137.00     12.82 o 
  -4  10   8       69.12      135.17     13.98 o 
  -3  10   8       63.43      170.13     21.31 o 
  -2  10   8       24.44       86.73     20.48 o 
   0 -12   9        0.11        1.18      3.57 o 
   1 -12   9        8.18        6.89      5.33 o 
   2 -12   9        0.22        6.98      7.91 o 
   3 -12   9        1.16       17.98      9.32 o 
   4 -12   9        0.65        4.16      8.16 o 
   5 -12   9        1.91        4.49      7.49 o 
   6 -12   9        2.34        6.66      7.32 o 
  -2 -11   9        7.63        7.17      4.59 o 
  -1 -11   9        2.44        1.88      5.58 o 
   0 -11   9        0.38       -2.51      2.77 o 
   1 -11   9        1.89       -1.10      3.07 o 
   2 -11   9        0.37        1.51      4.83 o 
   3 -11   9       11.08        7.88      4.08 o 
   4 -11   9        2.68       10.49      8.16 o 
   5 -11   9        0.09       -0.17      6.99 o 
   6 -11   9        1.34       -5.83      5.83 o 
   7 -11   9        7.70        7.66      6.16 o 
  -4 -10   9       16.08       15.33      8.07 o 
  -3 -10   9        3.51       -3.24      5.24 o 
  -2 -10   9       11.00       16.29      6.99 o 
  -1 -10   9       42.74       47.49      6.79 o 
   0 -10   9        1.87       -0.96      2.74 o 
   1 -10   9        1.19        8.48      3.60 o 
   2 -10   9        7.43        8.25      3.58 o 
   3 -10   9        4.07       -0.05      7.66 o 
   4 -10   9       29.11       33.79      9.49 o 
   5 -10   9        1.62       10.99      6.99 o 
   6 -10   9        0.02       -1.00      5.66 o 
   7 -10   9        3.86        6.16      5.66 o 
   9 -10   9        3.11        4.99      2.33 o 
  -5  -9   9        4.29        0.83      3.50 o 
  -4  -9   9        4.26       -2.03      3.29 o 
  -3  -9   9        8.34       10.64      4.17 o 
  -2  -9   9       12.16       12.91      4.32 o 
  -1  -9   9       41.16       40.03     10.90 o 
   0  -9   9       16.03       22.50      4.62 o 
   1  -9   9       10.80        9.13      3.54 o 
   2  -9   9        2.08       -2.12      2.16 o 
   3  -9   9        1.73       13.98      6.66 o 
   4  -9   9        5.71       -1.50      5.49 o 
   5  -9   9       22.31       19.14      6.66 o 
   6  -9   9       10.27       -1.66      3.83 o 
   8  -9   9        0.49       -0.83      1.83 o 
   9  -9   9        0.23       -1.00      2.00 o 
  -6  -8   9       36.84       50.61      7.82 o 
  -5  -8   9       68.51       79.91      8.82 o 
  -4  -8   9       11.64       14.68      4.60 o 
  -3  -8   9        0.59        0.01      5.24 o 
  -2  -8   9        4.02        8.68      4.49 o 
  -1  -8   9       27.32       27.56      6.49 o 
   0  -8   9      135.38      122.68      7.53 o 
   1  -8   9       16.72       16.98      4.49 o 
   2  -8   9       95.50       85.73      7.32 o 
   3  -8   9        0.47        0.50      2.50 o 
   4  -8   9       72.71       45.61      7.16 o 
   5  -8   9       64.79       51.11      7.16 o 
   6  -8   9       46.07       44.95      6.33 o 
   8  -8   9       12.20       11.82      3.50 o 
   9  -8   9        0.06       -0.17      2.50 o 
  -7  -7   9        7.76       11.15      5.16 o 
  -6  -7   9       49.08       53.94      7.66 o 
  -5  -7   9       10.25       14.25      3.96 o 
  -4  -7   9       33.56       37.36     14.57 o 
  -3  -7   9       35.68       41.78      6.33 o 
  -2  -7   9        7.63        4.65      2.92 o 
  -1  -7   9       31.86       32.31      8.16 o 
   0  -7   9       90.75       87.85      5.88 o 
   1  -7   9        1.76        0.87      2.75 o 
   2  -7   9      111.18      109.55      6.48 o 
   3  -7   9        0.04       -1.81      2.01 o 
   4  -7   9      187.78      185.78     13.98 o 
   5  -7   9       22.47       23.81      6.66 o 
   6  -7   9       40.77       28.13      7.16 o 
   7  -7   9        0.17        0.33      2.16 o 
   8  -7   9       68.80       83.90      7.99 o 
  -8  -6   9        2.00        2.16      3.66 o 
  -7  -6   9        0.53       -2.66      2.66 o 
  -6  -6   9       24.63       19.14      5.16 o 
  -5  -6   9        1.13       -1.33      3.16 o 
  -4  -6   9       25.90       28.70      4.19 o 
  -3  -6   9       45.62       47.68      4.92 o 
  -2  -6   9      100.13      108.78      6.46 o 
  -1  -6   9        0.05        0.46      2.14 o 
   0  -6   9        0.00       -1.77      1.77 o 
   1  -6   9       14.23       14.92      3.14 o 
   2  -6   9       55.63       45.05      4.25 o 
   3  -6   9       53.84       62.26      8.32 o 
   4  -6   9        2.42        2.00      4.49 o 
   5  -6   9      771.75      820.36     26.47 o 
   6  -6   9       26.89       30.80      6.83 o 
   7  -6   9      265.59      286.66     12.82 o 
   9  -6   9        0.64       -2.33      2.33 o 
  10  -6   9        6.61       -1.66      2.33 o 
  -9  -5   9        0.24       -3.16      3.16 o 
  -8  -5   9        0.00       -2.83      2.83 o 
  -7  -5   9        9.03        7.82      4.16 o 
  -6  -5   9       13.16       11.49      4.33 o 
  -5  -5   9       27.35       22.11      3.74 o 
  -4  -5   9      313.38      310.37     11.49 o 
  -3  -5   9       38.01       30.11      4.33 o 
  -2  -5   9       55.63       55.37      6.58 o 
  -1  -5   9      103.62      103.93      5.87 o 
   0  -5   9        0.29       -0.47      1.79 o 
   1  -5   9       21.83       15.96      2.95 o 
   2  -5   9       84.35       87.30      3.64 o 
   3  -5   9       52.74       45.75      6.74 o 
   4  -5   9      112.70      109.42      6.12 o 
   5  -5   9        2.10        2.04      2.58 o 
   6  -5   9       95.06      111.34      6.79 o 
   7  -5   9       26.94       27.63      5.66 o 
   8  -5   9       51.72       49.77      7.66 o 
   9  -5   9       11.34        8.82      3.50 o 
  10  -5   9        0.18       -1.00      1.83 o 
  -9  -4   9        0.00       -2.50      2.50 o 
  -8  -4   9        2.87        0.50      3.33 o 
  -7  -4   9        1.86       -0.17      3.16 o 
  -6  -4   9        8.30       10.82      4.00 o 
  -5  -4   9        6.36        7.62      2.65 o 
  -4  -4   9       88.03       80.72      5.28 o 
  -3  -4   9      774.68      772.17     14.96 o 
  -2  -4   9      223.14      240.79     13.82 o 
  -1  -4   9        0.69        0.08      1.88 o 
   0  -4   9       51.31       51.15      3.85 o 
   1  -4   9      141.48      131.93      4.09 o 
   2  -4   9       79.65       72.35      3.35 o 
   3  -4   9      214.98      194.93      7.13 o 
   4  -4   9      427.91      424.68     10.80 o 
   5  -4   9        8.43        9.57      3.08 o 
   6  -4   9        4.70        3.66      3.00 o 
   7  -4   9       39.42       46.11      6.83 o 
   8  -4   9       11.46       11.65      4.16 o 
   9  -4   9       24.57       29.13      5.99 o 
  10  -4   9       14.78       17.31      4.33 o 
 -10  -3   9        5.80        9.16      4.83 o 
  -9  -3   9        1.53       -3.16      3.16 o 
  -8  -3   9       15.39       10.99      4.66 o 
  -7  -3   9        8.74        6.66      3.83 o 
  -6  -3   9        0.16       -1.87      1.87 o 
  -5  -3   9       42.19       41.17      4.12 o 
  -4  -3   9      132.19      120.53      6.04 o 
  -3  -3   9       36.96       33.19      3.45 o 
  -2  -3   9       28.97       30.64      5.41 o 
  -1  -3   9       23.10       17.25      2.62 o 
   0  -3   9      110.31      109.96      3.59 o 
   1  -3   9       14.64        7.99      1.53 o 
   2  -3   9       72.08       84.28     12.57 o 
   3  -3   9       45.90       46.05      3.87 o 
   4  -3   9        1.95       -0.01      1.80 o 
   5  -3   9       29.80       30.63      3.84 o 
   6  -3   9      123.35      132.68      9.16 o 
   7  -3   9       65.64       67.59      7.66 o 
   8  -3   9        0.34       -0.50      2.33 o 
   9  -3   9        0.05        2.50      2.50 o 
  10  -3   9        2.58        5.16      2.50 o 
 -10  -2   9        1.51        7.99      4.16 o 
  -9  -2   9        1.73        4.49      3.83 o 
  -8  -2   9       30.77       19.48      5.16 o 
  -7  -2   9        0.01        3.16      3.33 o 
  -6  -2   9       76.20       66.46      5.02 o 
  -5  -2   9       14.01       10.29      3.41 o 
  -4  -2   9       44.79       50.61      4.08 o 
  -3  -2   9       58.00       51.79      3.82 o 
  -2  -2   9        2.66        4.04      1.81 o 
  -1  -2   9       63.99       68.45      8.41 o 
   0  -2   9      118.10      130.26      4.06 o 
   1  -2   9        0.25        0.67      1.02 o 
   2  -2   9      101.36       97.94      5.34 o 
   3  -2   9        4.97        4.70      2.08 o 
   4  -2   9      115.08      116.42      6.27 o 
   5  -2   9      223.36      226.93      8.65 o 
   6  -2   9        2.19        1.50      2.83 o 
   7  -2   9       59.70       44.95      6.83 o 
   8  -2   9        0.85        5.16      2.66 o 
   9  -2   9        2.55       -0.67      2.16 o 
  10  -2   9        0.25        2.00      2.33 o 
 -10  -1   9       11.98        9.16      4.49 o 
  -9  -1   9        6.08        1.50      3.16 o 
  -8  -1   9       23.61       28.13      5.49 o 
  -7  -1   9       20.69       18.15      4.49 o 
  -6  -1   9        7.85       10.49      2.72 o 
  -5  -1   9       50.76       52.94      4.24 o 
  -4  -1   9       22.50       28.35      3.20 o 
  -3  -1   9        0.23        2.08      1.60 o 
  -2  -1   9        0.54        1.06      1.35 o 
  -1  -1   9      252.81      262.48      6.60 o 
   0  -1   9      729.48      751.01      9.28 o 
   1  -1   9        0.13        0.03      1.56 o 
   2  -1   9        5.13        6.57      2.31 o 
   3  -1   9        4.22        2.62      2.20 o 
   4  -1   9       39.39       40.32      4.07 o 
   5  -1   9        3.72        4.21      2.50 o 
   6  -1   9      122.76      108.54      8.99 o 
   7  -1   9       34.75       33.46      6.16 o 
   8  -1   9        8.48       11.15      3.50 o 
   9  -1   9        0.17        3.50      2.33 o 
 -11   0   9        0.39       -1.66      3.33 o 
 -10   0   9        9.01        3.00      3.66 o 
  -9   0   9       12.01       13.98      4.83 o 
  -8   0   9        1.89        2.83      3.33 o 
  -7   0   9        7.11        5.99      3.50 o 
  -6   0   9        1.62        0.15      2.08 o 
  -5   0   9      101.06       90.56      5.14 o 
  -4   0   9       51.16       47.17      3.66 o 
  -3   0   9       83.84       79.70      4.18 o 
  -2   0   9       53.34       62.96      6.74 o 
  -1   0   9      323.71      337.82      8.57 o 
   0   0   9       49.43       43.07      3.87 o 
   1   0   9        3.15        7.89      2.48 o 
   2   0   9        1.63        2.50      2.12 o 
   3   0   9        1.06        1.05      1.88 o 
   4   0   9       74.20       59.07      4.99 o 
   5   0   9       17.12       19.95      3.53 o 
   6   0   9        2.83        0.33      2.16 o 
   7   0   9       25.38       28.63      5.66 o 
   8   0   9        0.24        3.50      2.33 o 
   9   0   9       16.33       32.13      6.83 o 
 -11   1   9        1.19       -0.50      3.50 o 
 -10   1   9        0.17        2.16      3.66 o 
  -9   1   9        9.95        6.99      4.16 o 
  -8   1   9        0.15       -2.50      2.50 o 
  -7   1   9        0.16       -2.00      2.00 o 
  -6   1   9        3.89        5.79      4.41 o 
  -5   1   9      190.55      185.85      7.30 o 
  -4   1   9       15.61       21.43      4.49 o 
  -3   1   9       14.65       13.55      2.75 o 
  -2   1   9       18.34       18.71      2.16 o 
  -1   1   9      158.26      131.01     11.99 o 
   0   1   9        8.61        9.06      2.62 o 
   1   1   9       93.73       89.94      5.68 o 
   2   1   9        4.08        3.75      2.32 o 
   3   1   9        0.01        2.19      2.20 o 
   4   1   9       96.23       94.84      6.37 o 
   5   1   9       18.80       16.98      4.66 o 
   6   1   9        3.73        5.49      3.16 o 
   7   1   9       21.58       25.14      5.49 o 
   8   1   9        1.51        2.00      3.66 o 
 -11   2   9        0.06       -2.66      2.66 o 
 -10   2   9        4.47        6.66      3.83 o 
  -9   2   9        2.31        2.50      3.66 o 
  -8   2   9        3.70        3.50      3.66 o 
  -7   2   9        0.99        0.92      2.24 o 
  -6   2   9      225.69      221.80      8.27 o 
  -5   2   9        4.64        6.10      2.43 o 
  -4   2   9      146.07      136.67      6.04 o 
  -3   2   9        0.47       -1.00      3.50 o 
  -2   2   9      214.03      216.08     14.32 o 
  -1   2   9        5.84        7.16      4.66 o 
   0   2   9      195.85      168.79     11.65 o 
   1   2   9       57.95       50.61      4.80 o 
   2   2   9       25.60       23.89      3.92 o 
   3   2   9      813.42      780.09     24.55 o 
   4   2   9        8.60        3.57      2.39 o 
   5   2   9       14.87       19.98      5.16 o 
   6   2   9       18.69       23.31      5.66 o 
   7   2   9       14.00       12.15      5.16 o 
   8   2   9        2.20        2.16      4.49 o 
 -11   3   9        3.10        1.66      3.33 o 
 -10   3   9        2.70        0.00      3.00 o 
  -9   3   9        6.34        5.66      4.16 o 
  -8   3   9       68.91       82.57      7.99 o 
  -7   3   9      128.16      124.06      8.32 o 
  -6   3   9      528.01      537.76     12.87 o 
  -5   3   9       63.30       64.10      6.49 o 
  -4   3   9      343.63      351.58     17.81 o 
  -3   3   9      198.26      177.79     13.82 o 
  -2   3   9        0.55        0.33      4.00 o 
  -1   3   9      187.36      158.15     14.65 o 
   0   3   9      238.98      201.09     15.65 o 
   1   3   9        6.66        3.78      2.74 o 
   2   3   9      662.06      625.49     15.71 o 
   3   3   9      186.31      166.52      8.72 o 
   4   3   9        1.42        0.06      2.12 o 
   5   3   9        3.52        2.83      3.50 o 
   6   3   9        0.09       -3.33      3.33 o 
   7   3   9        0.07       -3.16      3.16 o 
 -11   4   9       27.46       38.45      6.99 o 
 -10   4   9       24.26       27.63      6.16 o 
  -9   4   9        5.94        7.16      4.16 o 
  -8   4   9       67.08       83.07      8.16 o 
  -7   4   9        0.14       -1.27      1.87 o 
  -6   4   9        3.55        4.41      2.31 o 
  -5   4   9      218.55      238.05     16.15 o 
  -4   4   9      630.29      576.15     23.31 o 
  -3   4   9      221.90      241.38     16.65 o 
  -2   4   9      909.42      868.47     29.80 o 
  -1   4   9      524.08      515.89     23.64 o 
   0   4   9      567.30      521.22     23.97 o 
   1   4   9      540.87      516.81     28.05 o 
   2   4   9      254.29      240.63     10.52 o 
   3   4   9       20.46       20.45      4.08 o 
   4   4   9       24.52       25.67      4.59 o 
   5   4   9        1.65        1.33      4.16 o 
   6   4   9        8.84        7.99      4.99 o 
 -11   5   9        0.51        5.66      4.00 o 
 -10   5   9       24.43       39.62      6.83 o 
  -9   5   9        0.01        1.50      3.16 o 
  -8   5   9        2.49        3.66      3.33 o 
  -7   5   9       77.73       72.10      9.24 o 
  -6   5   9       62.16       66.59      8.99 o 
  -5   5   9      123.02      117.36     11.82 o 
  -4   5   9      201.00      189.11     17.15 o 
  -3   5   9        0.88        3.50      5.99 o 
  -2   5   9      145.80      149.66     15.32 o 
  -1   5   9      210.66      196.60     18.31 o 
   0   5   9        3.81        9.99      7.32 o 
   1   5   9       81.88       91.23     12.15 o 
   2   5   9        7.59        2.44      4.66 o 
   3   5   9       31.41       36.07      7.74 o 
   4   5   9       45.82       52.10      8.49 o 
   5   5   9       27.93       14.82      5.66 o 
 -10   6   9       10.65        2.33      3.50 o 
  -9   6   9        6.90        6.49      3.66 o 
  -8   6   9        3.38        5.31      6.58 o 
  -7   6   9       28.19       25.14      6.33 o 
  -6   6   9      144.69      141.00     13.65 o 
  -5   6   9        2.56       -1.00      4.99 o 
  -4   6   9       64.97       66.09     11.49 o 
  -3   6   9      106.97      118.36     14.65 o 
  -2   6   9        7.55        9.16      8.16 o 
  -1   6   9       22.12       17.31      9.49 o 
   0   6   9        7.74       14.98      8.82 o 
   1   6   9       27.37       30.96      9.66 o 
   2   6   9       31.14       39.62      9.66 o 
   3   6   9        4.53       12.11      3.93 o 
   4   6   9       37.07       43.61      8.66 o 
 -10   7   9        4.46        1.33      3.50 o 
  -8   7   9       23.77       24.14      5.99 o 
  -7   7   9        6.05        9.99      5.16 o 
  -6   7   9        9.17       13.48      6.49 o 
  -5   7   9       80.91       76.91     12.65 o 
  -4   7   9        3.08        1.00      6.66 o 
  -3   7   9       14.86       18.48      9.16 o 
  -2   7   9        8.79       11.49      9.49 o 
  -1   7   9       98.02      119.36     17.15 o 
   0   7   9       41.45       63.26     13.32 o 
   1   7   9       30.46       36.46     10.65 o 
   2   7   9       44.36       54.60     10.82 o 
   3   7   9       30.54       52.10      9.82 o 
  -8   8   9       30.97       57.93      8.99 o 
  -7   8   9       22.58       60.76      9.82 o 
  -6   8   9        6.83       14.98      6.16 o 
  -5   8   9       67.67       83.23     12.82 o 
  -4   8   9        8.40       32.30      9.32 o 
  -3   8   9        0.14        5.66      6.49 o 
  -2   8   9        3.05       14.15     11.82 o 
  -1   8   9        1.22       30.96     12.32 o 
   0   8   9        0.19       14.65     10.65 o 
   1   8   9        4.46       21.64      8.99 o 
   2   8   9        0.05       12.65      6.66 o 
  -7   9   9        2.69       16.65      5.16 o 
  -6   9   9        3.66       17.98      5.16 o 
  -5   9   9       38.26       83.90     13.65 o 
  -2   9   9       26.72       55.27     17.81 o 
  -1   9   9       28.99       78.74     17.15 o 
   1 -12  10        9.00       13.56      5.08 o 
   2 -12  10        0.05        1.71      3.52 o 
   3 -12  10        8.28       14.40      6.66 o 
   4 -12  10       12.72       19.14      8.82 o 
   5 -12  10        1.79       10.49      7.16 o 
  -2 -11  10        0.60       -2.57     14.40 o 
  -1 -11  10        3.12       -0.47      3.38 o 
   0 -11  10       20.10       20.20      5.64 o 
   1 -11  10       19.19       16.41      4.94 o 
   2 -11  10        3.71       27.13      9.82 o 
   3 -11  10       15.21       25.09     13.07 o 
   4 -11  10        2.75       11.15      7.16 o 
   5 -11  10        5.83        7.49      6.66 o 
   6 -11  10        7.48        8.16      6.16 o 
   7 -11  10        6.51       14.98      6.16 o 
  -4 -10  10       21.42       38.79     14.15 o 
  -3 -10  10       31.30       37.72      8.32 o 
  -2 -10  10        7.73        4.33      7.91 o 
  -1 -10  10       12.80       14.93      5.99 o 
   0 -10  10       70.87       62.33      8.74 o 
   1 -10  10        5.56        5.76      4.91 o 
   2 -10  10       45.90       35.64      6.33 o 
   3 -10  10       48.87       39.50      5.33 o 
   4 -10  10        8.63       19.81      7.16 o 
   5 -10  10       12.81       16.81      6.33 o 
   6 -10  10       31.89       47.44      7.32 o 
  -5  -9  10       10.72        8.16      4.66 o 
  -4  -9  10        8.66       24.47     11.82 o 
  -3  -9  10        0.01        1.04      3.25 o 
  -2  -9  10       10.42        8.64      3.86 o 
  -1  -9  10        0.08        5.46      8.49 o 
   0  -9  10        8.71        8.77      7.24 o 
   1  -9  10      128.62      127.37      7.32 o 
   2  -9  10        4.24        7.98      3.83 o 
   3  -9  10       13.50       18.71      5.91 o 
   4  -9  10        0.36        3.00      4.49 o 
   5  -9  10       28.25       37.29      6.83 o 
   6  -9  10       62.19       81.90      7.99 o 
   8  -9  10       12.33       10.15      3.16 o 
  -6  -8  10        4.40       -2.83      2.83 o 
  -5  -8  10        6.72        3.96      8.57 o 
  -4  -8  10        0.12        3.42      6.33 o 
  -3  -8  10        3.31        5.34      6.58 o 
  -2  -8  10       22.33       51.27     10.65 o 
  -1  -8  10       25.13       29.30      5.49 o 
   0  -8  10        4.17        2.26      2.61 o 
   1  -8  10        0.03       -0.97      2.31 o 
   2  -8  10       38.41       34.77      4.58 o 
   3  -8  10        2.76        1.50      2.53 o 
   4  -8  10       51.25       57.27      9.49 o 
  -7  -7  10        2.08        4.83      4.00 o 
  -6  -7  10       27.57       27.97      6.16 o 
  -5  -7  10       26.34       38.69     18.15 o 
  -4  -7  10       22.90       19.98      5.16 o 
  -3  -7  10        1.94        4.37      2.80 o 
  -2  -7  10        1.60        0.42      2.22 o 
  -1  -7  10       41.14       40.89      4.68 o 
   0  -7  10       22.09       25.69      4.06 o 
   1  -7  10        5.71        8.43      3.00 o 
   2  -7  10       27.27       26.58      3.91 o 
   3  -7  10       98.60       95.08      6.24 o 
   4  -7  10        1.36        2.83      4.66 o 
   5  -7  10      136.13      145.33     13.15 o 
   6  -7  10       46.62       39.12      7.82 o 
   9  -7  10       17.52       22.14      5.16 o 
  -8  -6  10        0.45        1.66      4.00 o 
  -7  -6  10        6.75        2.00      3.66 o 
  -6  -6  10       46.26       43.78      6.83 o 
  -5  -6  10        0.49        2.94      3.33 o 
  -4  -6  10       28.14       29.82      4.32 o 
  -3  -6  10       18.05       24.83      4.00 o 
  -2  -6  10        1.52       -1.22      2.12 o 
  -1  -6  10       34.36       32.32      4.06 o 
   0  -6  10      106.98       99.40     11.32 o 
   1  -6  10        3.20        4.24      2.42 o 
   2  -6  10      222.83      201.02      8.00 o 
   3  -6  10      390.38      396.53     18.81 o 
   4  -6  10      136.93      111.97      6.17 o 
   5  -6  10      353.63      363.47     11.03 o 
   6  -6  10       94.89       91.62      6.28 o 
   7  -6  10       14.50       16.31      4.66 o 
   8  -6  10        4.61        8.82      3.83 o 
   9  -6  10        0.13        0.00      2.50 o 
  10  -6  10        1.88        7.49      2.83 o 
  -8  -5  10        1.01       -2.50      2.50 o 
  -7  -5  10        6.52        1.50      3.66 o 
  -6  -5  10       10.16       11.32      4.49 o 
  -5  -5  10        8.41        6.76      2.94 o 
  -4  -5  10      197.56      175.23      7.99 o 
  -3  -5  10        0.36       -1.96      2.08 o 
  -2  -5  10       59.49       54.04      4.74 o 
  -1  -5  10       79.92       77.40      5.17 o 
   0  -5  10       82.30       81.78      7.91 o 
   1  -5  10      295.37      273.70      8.85 o 
   2  -5  10      369.04      360.01     10.03 o 
   3  -5  10      213.36      205.21      7.65 o 
   4  -5  10      134.85      126.35      6.57 o 
   5  -5  10       53.31       54.58      4.76 o 
   6  -5  10       19.16       18.11      3.64 o 
   7  -5  10       29.56       27.13      5.49 o 
   8  -5  10       35.29       38.79      6.66 o 
   9  -5  10        8.05       21.64      4.66 o 
  10  -5  10        1.58       11.15      3.33 o 
  -9  -4  10        1.45        4.83      3.83 o 
  -8  -4  10        4.30        8.32      4.16 o 
  -7  -4  10        1.08       -0.50      2.83 o 
  -6  -4  10       33.90       36.11      4.23 o 
  -5  -4  10        0.12       -0.59      2.08 o 
  -4  -4  10        0.39       -1.49      1.91 o 
  -3  -4  10      201.07      185.40      8.74 o 
  -2  -4  10      151.18      159.92      6.98 o 
  -1  -4  10       74.47       77.47      4.96 o 
   0  -4  10       89.23       80.49      4.79 o 
   1  -4  10       37.88       43.39      4.08 o 
   2  -4  10       91.57      101.26      3.95 o 
   3  -4  10       21.06       21.30      3.75 o 
   4  -4  10       24.14       23.20      4.00 o 
   5  -4  10        5.14        7.31      2.48 o 
   6  -4  10        0.00       -1.33      2.50 o 
   7  -4  10      144.53      144.33     10.15 o 
   8  -4  10        0.00        2.50      2.66 o 
   9  -4  10        2.20        4.83      3.00 o 
  10  -4  10        5.04        4.66      2.66 o 
  -9  -3  10        1.35        0.17      3.16 o 
  -8  -3  10        1.04        0.50      3.16 o 
  -7  -3  10       19.33       15.98      4.49 o 
  -6  -3  10        0.07       -0.85      1.96 o 
  -5  -3  10       11.50       14.15      2.99 o 
  -4  -3  10       14.49       16.45      2.99 o 
  -3  -3  10      125.13      130.43      6.27 o 
  -2  -3  10       88.32       86.57      4.86 o 
  -1  -3  10       15.37       18.16      2.77 o 
   0  -3  10       92.82       86.97      3.44 o 
   1  -3  10      314.16      293.14      6.44 o 
   2  -3  10      101.91       92.16      5.14 o 
   3  -3  10       85.15       80.55      5.11 o 
   4  -3  10      102.98       92.39      5.56 o 
   5  -3  10        6.40        7.84      3.50 o 
   6  -3  10       78.76       91.23      7.99 o 
   7  -3  10       24.39       21.64      5.49 o 
   8  -3  10        2.36       -0.17      2.83 o 
   9  -3  10       10.65       16.48      4.00 o 
 -10  -2  10        4.36        6.66      4.33 o 
  -9  -2  10        9.13       11.15      4.66 o 
  -8  -2  10        1.03        3.66      3.50 o 
  -7  -2  10       20.71       27.97      5.33 o 
  -6  -2  10       61.87       52.98      4.68 o 
  -5  -2  10       17.16       13.97      3.91 o 
  -4  -2  10        0.09       -0.42      1.58 o 
  -3  -2  10       19.04       20.29      2.92 o 
  -2  -2  10       62.16       61.49      3.98 o 
  -1  -2  10      106.45      104.29     10.57 o 
   0  -2  10      101.94       94.10      3.48 o 
   1  -2  10      212.38      213.81      7.69 o 
   2  -2  10        6.11        5.29      2.91 o 
   3  -2  10       12.96       13.00      2.96 o 
   4  -2  10        4.69        2.87      2.19 o 
   5  -2  10      194.41      180.31      9.07 o 
   6  -2  10       13.19        9.32      3.83 o 
   7  -2  10       36.73       33.29      6.16 o 
   8  -2  10        2.24        7.16      3.33 o 
   9  -2  10       11.88       12.65      3.50 o 
 -10  -1  10        1.32        3.66      3.66 o 
  -9  -1  10        0.05       -0.17      2.66 o 
  -8  -1  10       10.93       12.32      4.49 o 
  -7  -1  10      132.98      122.52      8.99 o 
  -6  -1  10      128.88      123.88      8.16 o 
  -5  -1  10        0.00        0.24      1.79 o 
  -4  -1  10        1.32        0.99      1.91 o 
  -3  -1  10       11.44       11.10      2.29 o 
  -2  -1  10        0.26        1.03      1.52 o 
  -1  -1  10        0.04       -1.33      3.16 o 
   0  -1  10        0.02        1.09      1.86 o 
   1  -1  10      162.01      177.23      7.36 o 
   2  -1  10        1.82        1.59      2.06 o 
   3  -1  10       44.73       47.92      4.52 o 
   4  -1  10      183.25      167.43      7.88 o 
   5  -1  10        3.79        3.02      2.19 o 
   6  -1  10        3.25       -0.67      2.16 o 
   7  -1  10        4.98        4.33      2.66 o 
   8  -1  10        5.31       10.99      3.83 o 
   9  -1  10        0.45       -0.17      2.16 o 
 -10   0  10        0.78        4.16      3.66 o 
  -9   0  10        3.29        2.16      3.50 o 
  -8   0  10        0.44        2.16      3.33 o 
  -7   0  10       56.23       53.60      6.33 o 
  -6   0  10      100.01       87.35      5.74 o 
  -5   0  10        0.10        0.58      4.16 o 
  -4   0  10        3.05        1.81      4.16 o 
  -3   0  10       27.67       25.45      2.80 o 
  -2   0  10       33.54       35.62      6.49 o 
  -1   0  10      121.76      113.20     11.65 o 
   0   0  10      130.04      128.74      6.60 o 
   1   0  10      123.86      108.87      7.82 o 
   2   0  10       28.80       26.21      3.88 o 
   3   0  10       24.59       19.64      3.47 o 
   4   0  10        5.86        2.88      2.44 o 
   5   0  10      118.34      103.71      8.82 o 
   6   0  10        4.20        4.83      3.00 o 
   7   0  10        9.82       14.32      4.33 o 
   8   0  10       12.35       17.81      4.16 o 
 -11   1  10        0.21       -0.17      3.66 o 
 -10   1  10        6.74        5.99      4.49 o 
  -9   1  10        3.85        7.32      3.83 o 
  -8   1  10       14.80       18.31      5.16 o 
  -7   1  10        2.70        3.10      2.33 o 
  -6   1  10       15.38        9.29      3.00 o 
  -5   1  10       99.10      102.95      5.70 o 
  -4   1  10       30.38       27.81      3.21 o 
  -3   1  10      236.12      225.57     14.98 o 
  -2   1  10        5.19        1.17      4.16 o 
  -1   1  10       48.33       56.10      8.16 o 
   0   1  10       82.15       84.17      9.32 o 
   1   1  10        6.44        8.07      2.71 o 
   2   1  10       66.08       61.18      8.74 o 
   3   1  10      143.75      125.79      7.45 o 
   4   1  10       43.36       41.27      4.77 o 
   5   1  10       17.61       13.98      4.33 o 
   6   1  10        0.21       -1.66      1.66 o 
   7   1  10       43.00       51.11      7.99 o 
   8   1  10        1.64        6.66      2.66 o 
 -11   2  10        5.04       10.49      4.49 o 
 -10   2  10       23.06       22.14      5.49 o 
  -9   2  10        1.96        3.66      3.50 o 
  -8   2  10       36.79       26.14      5.33 o 
  -7   2  10       14.61        9.70      3.00 o 
  -6   2  10        0.16       -0.87      2.41 o 
  -5   2  10      232.44      219.37      8.49 o 
  -4   2  10       14.12       11.32      5.33 o 
  -3   2  10        4.42        3.00      4.49 o 
  -2   2  10      141.25      126.85     12.98 o 
  -1   2  10       23.09       32.63      7.32 o 
   0   2  10        7.22        1.50      4.66 o 
   1   2  10        0.01       -1.78      2.12 o 
   2   2  10      145.74      133.44      8.09 o 
   3   2  10       64.53       60.23      5.85 o 
   4   2  10        0.23        1.66      2.09 o 
   5   2  10       19.98       18.15      4.33 o 
   6   2  10        0.02        4.99      3.33 o 
   7   2  10        1.19        0.67      2.66 o 
 -11   3  10        3.12        8.66      4.49 o 
 -10   3  10        0.05       -1.66      3.16 o 
  -9   3  10       12.74       10.15      4.33 o 
  -8   3  10       48.68       42.62      6.33 o 
  -7   3  10        4.30        4.91      2.58 o 
  -6   3  10       10.20        9.77      2.80 o 
  -5   3  10      222.00      244.04     16.15 o 
  -4   3  10        1.66        7.16      4.99 o 
  -3   3  10      336.46      292.82     18.15 o 
  -2   3  10        5.07        2.16      4.83 o 
  -1   3  10       91.88      102.38     11.65 o 
   0   3  10       20.19       13.48      6.66 o 
   1   3  10      443.20      383.04     12.75 o 
   2   3  10      139.84      132.61      7.72 o 
   3   3  10      140.97      121.11      7.68 o 
   4   3  10        0.79       -0.59      1.83 o 
   5   3  10        0.85        5.16      3.16 o 
   6   3  10        7.78        7.99      4.99 o 
 -10   4  10       27.65       35.13      6.49 o 
  -9   4  10        0.02        4.49      4.00 o 
  -8   4  10        0.16        0.50      3.00 o 
  -7   4  10        0.71        5.49      4.16 o 
  -6   4  10      168.81      182.78     14.82 o 
  -5   4  10       16.62       22.64      6.66 o 
  -4   4  10       82.71       61.09      9.66 o 
  -3   4  10        2.75        6.16      5.49 o 
  -2   4  10       10.58        7.49      5.66 o 
  -1   4  10        0.02        2.00      5.83 o 
   0   4  10       77.79       44.78      9.49 o 
   1   4  10        5.51        9.49      6.33 o 
   2   4  10       48.75       46.00      5.78 o 
   3   4  10       21.96       16.00      3.51 o 
   4   4  10        0.14       -0.17      2.50 o 
   5   4  10        1.58        6.33      5.16 o 
   6   4  10        0.40       -4.00      4.00 o 
 -10   5  10        1.59        8.66      4.16 o 
  -9   5  10       14.84       13.32      4.99 o 
  -7   5  10       55.82       65.26      9.16 o 
  -6   5  10       28.88       31.96      7.32 o 
  -5   5  10       54.46       58.76      9.82 o 
  -4   5  10        0.88        2.83      4.83 o 
  -3   5  10      234.74      232.72     17.65 o 
  -2   5  10       65.18       74.08     12.49 o 
  -1   5  10      107.23      113.86     14.48 o 
   0   5  10        0.10       -2.50      5.99 o 
   1   5  10      242.75      230.73     18.64 o 
   2   5  10       28.67       26.44      4.88 o 
   3   5  10       49.80       44.79      6.12 o 
   4   5  10        6.93        5.66      4.49 o 
   5   5  10        4.22        1.83      4.49 o 
  -8   6  10      106.07      161.97     13.15 o 
  -7   6  10       44.27       50.61      8.66 o 
  -6   6  10        0.58        7.49      4.49 o 
  -5   6  10       20.17       38.95      9.16 o 
  -4   6  10       49.79       61.76     11.32 o 
  -3   6  10      121.79      138.00     15.81 o 
  -2   6  10        9.32       16.48      9.66 o 
  -1   6  10        5.78       -3.83      6.83 o 
   0   6  10      157.87      179.12     18.48 o 
   1   6  10       43.41       38.45     10.15 o 
   2   6  10       19.21       25.64      7.82 o 
   3   6  10        1.34        6.27      8.32 o 
   4   6  10        3.24        3.33      4.66 o 
  -8   7  10        2.20        7.99      3.83 o 
  -7   7  10       66.27      129.35     12.15 o 
  -6   7  10       16.24       26.97      7.32 o 
  -5   7  10       15.47       19.14      7.32 o 
  -4   7  10       49.69       63.26     12.49 o 
  -3   7  10      149.94      156.15     16.15 o 
  -2   7  10      103.51      122.35     18.64 o 
  -1   7  10        4.61       20.31     11.32 o 
   0   7  10        1.05       13.48      9.16 o 
   1   7  10        9.80       25.64      9.32 o 
   2   7  10       12.80       33.29      9.32 o 
  -8   8  10        0.33        8.82      3.50 o 
  -7   8  10       18.02       37.95      8.16 o 
  -6   8  10        2.57        9.32      4.83 o 
  -5   8  10       24.36       57.43     11.82 o 
  -4   8  10        0.90       19.14      7.32 o 
  -3   8  10       69.49      124.69     16.98 o 
  -2   8  10        6.72       29.80     13.82 o 
  -1   8  10       46.97       77.74     16.81 o 
   0   8  10        0.30        3.66      8.16 o 
  -5   9  10       44.88      110.04     12.15 o 
  -4   9  10        2.94       35.62      9.99 o 
  -3   9  10       55.60      162.47     20.81 o 
   3 -12  11        0.53       -2.73      2.73 o 
  -1 -11  11        2.80        8.05      4.65 o 
   0 -11  11        0.03        0.73      6.08 o 
   1 -11  11        5.96       16.66      4.48 o 
   2 -11  11        0.00       -1.05      4.16 o 
   3 -11  11        0.20        2.91      3.08 o 
   4 -11  11        6.45       25.64      6.83 o 
   5 -11  11       19.75       56.93      8.66 o 
   6 -11  11        5.97       21.47      5.83 o 
  -3 -10  11        5.97        6.06      4.08 o 
  -2 -10  11        0.17       26.30     12.32 o 
  -1 -10  11        0.11       23.64     11.15 o 
   0 -10  11        3.48       11.12      9.49 o 
   1 -10  11        3.30       13.16      6.66 o 
   2 -10  11        3.42        6.41      2.97 o 
   3 -10  11        1.89        5.08      4.49 o 
   4 -10  11        3.24        7.99      4.49 o 
   5 -10  11        2.45       21.97      5.33 o 
   6 -10  11        8.25       18.64      4.99 o 
  -4  -9  11       21.12       49.27     12.82 o 
  -3  -9  11        1.22       14.16     19.48 o 
  -2  -9  11        7.34       35.29     10.65 o 
  -1  -9  11       13.51       22.53     21.97 o 
   0  -9  11        0.52        4.14      3.75 o 
   1  -9  11        3.29        5.66      4.00 o 
   2  -9  11       10.98       14.98      4.66 o 
   3  -9  11        4.70        7.82      4.16 o 
   4  -9  11        0.12       32.96      5.66 o 
   5  -9  11       13.27       67.25      6.33 o 
  -5  -8  11       20.51       72.58     11.82 o 
  -4  -8  11       19.90       86.73     12.32 o 
  -3  -8  11        5.20       27.02     20.89 o 
  -2  -8  11       21.25       20.64      5.16 o 
  -1  -8  11        8.62       13.57      3.48 o 
   0  -8  11       10.25        6.26      3.12 o 
   1  -8  11        4.98        5.83      3.08 o 
   2  -8  11        4.53        4.45      2.91 o 
   3  -8  11       89.55       84.57      6.53 o 
   4  -8  11        0.56        8.49      6.16 o 
   5  -8  11       36.37       34.79      7.99 o 
   6  -8  11        2.40       -1.50      4.83 o 
   9  -8  11        2.20        5.49      3.50 o 
  -6  -7  11        0.27       -1.83      2.83 o 
  -5  -7  11       21.22       23.14      5.49 o 
  -4  -7  11        0.04        1.29      2.37 o 
  -3  -7  11       23.42       20.49      4.04 o 
  -2  -7  11        0.56        0.00      3.00 o 
  -1  -7  11        0.79       -0.69      4.16 o 
   0  -7  11        1.36        0.06      2.39 o 
   1  -7  11       52.52       46.23      4.92 o 
   2  -7  11       23.38       25.32      4.08 o 
   3  -7  11       29.57       22.97      7.16 o 
   4  -7  11       24.77       19.31      6.99 o 
   5  -7  11        0.98        2.33      5.16 o 
   6  -7  11       11.82       10.49      5.83 o 
   7  -7  11        9.36       13.48      4.16 o 
   8  -7  11        0.73        1.00      3.00 o 
   9  -7  11        2.67        5.49      3.50 o 
  -7  -6  11        0.43        2.16      3.16 o 
  -6  -6  11        0.23       -0.33      3.00 o 
  -5  -6  11        6.62        6.31      2.87 o 
  -4  -6  11        0.01        1.77      2.43 o 
  -3  -6  11       16.72       13.69      3.39 o 
  -2  -6  11      111.35      114.85     13.32 o 
  -1  -6  11       11.26       10.78      3.00 o 
   0  -6  11       42.07       44.83      4.65 o 
   1  -6  11        5.50        6.03      2.70 o 
   2  -6  11      327.64      306.07     10.01 o 
   3  -6  11        5.77        8.49      5.49 o 
   4  -6  11        2.08       -3.66      3.66 o 
   5  -6  11       38.82       35.46      4.22 o 
   6  -6  11        4.77        3.56      2.37 o 
   7  -6  11       21.81       32.30      5.66 o 
   8  -6  11        0.06        2.00      2.66 o 
   9  -6  11        2.19        4.66      2.83 o 
  -8  -5  11        0.02       -2.66      2.66 o 
  -7  -5  11        0.73        2.16      3.16 o 
  -6  -5  11        9.89       14.32      4.49 o 
  -5  -5  11       50.75       42.67      4.72 o 
  -4  -5  11       74.00       72.43      5.76 o 
  -3  -5  11       93.63       86.02      5.91 o 
  -2  -5  11       12.70        9.64      2.99 o 
  -1  -5  11      404.59      389.50     12.49 o 
   0  -5  11       23.29       34.67      3.93 o 
   1  -5  11      375.05      332.86     15.90 o 
   2  -5  11      209.93      209.99      7.96 o 
   3  -5  11      130.80      116.69     11.15 o 
   4  -5  11        0.01       -0.55      1.79 o 
   5  -5  11        0.26       -0.12      1.88 o 
   6  -5  11       14.93       15.15      3.83 o 
   7  -5  11       29.49       29.63      5.83 o 
   8  -5  11       50.50       51.44      7.49 o 
   9  -5  11        8.85       11.49      4.16 o 
  -9  -4  11        0.89        1.83      3.83 o 
  -8  -4  11        8.05        7.66      4.49 o 
  -7  -4  11        8.39       10.32      4.33 o 
  -6  -4  11       65.47       64.06      5.52 o 
  -5  -4  11      236.50      233.69      9.27 o 
  -4  -4  11        5.72        4.43      2.52 o 
  -3  -4  11      445.09      445.41     24.55 o 
  -2  -4  11      105.58      118.31     13.98 o 
  -1  -4  11      227.02      221.46      8.02 o 
   0  -4  11      131.93      124.45      6.17 o 
   1  -4  11        0.13       -3.66      3.66 o 
   2  -4  11      137.76      128.01     13.32 o 
   3  -4  11      153.00      150.10      7.11 o 
   4  -4  11       10.24        8.61      2.74 o 
   5  -4  11      463.20      475.72     12.91 o 
   6  -4  11      129.72      120.69      9.16 o 
   7  -4  11       12.43       23.47      5.33 o 
   8  -4  11        0.03       -1.83      2.00 o 
   9  -4  11        1.60        9.99      3.66 o 
  -9  -3  11        2.82        2.33      3.33 o 
  -8  -3  11        1.95        2.33      3.16 o 
  -7  -3  11       13.89       19.31      4.83 o 
  -6  -3  11        7.43        5.49      2.64 o 
  -5  -3  11       51.19       54.65      6.99 o 
  -4  -3  11       61.97       59.63      5.58 o 
  -3  -3  11       19.51       22.83      3.30 o 
  -2  -3  11       31.75       35.64      4.83 o 
  -1  -3  11        1.51        0.88      1.77 o 
   0  -3  11      336.82      334.77     17.31 o 
   1  -3  11       53.01       58.45      7.82 o 
   2  -3  11      122.11      117.84      6.01 o 
   3  -3  11      193.09      186.53      8.07 o 
   4  -3  11       56.32       55.45      4.84 o 
   5  -3  11       66.29       72.12      5.64 o 
   6  -3  11        1.82        0.00      2.16 o 
   7  -3  11       25.21       31.13      5.99 o 
   8  -3  11       24.46       23.14      5.33 o 
   9  -3  11        0.10       -2.16      2.16 o 
  -9  -2  11        3.70        4.49      4.16 o 
  -8  -2  11        3.91        4.33      3.50 o 
  -7  -2  11        9.41       12.65      4.33 o 
  -6  -2  11       14.36       15.24      3.27 o 
  -5  -2  11        5.04        8.48      2.72 o 
  -4  -2  11       24.54       25.32      7.66 o 
  -3  -2  11       36.09       33.30      3.70 o 
  -2  -2  11       13.37       12.62      2.61 o 
  -1  -2  11       46.02       45.45      7.32 o 
   0  -2  11        8.06        8.98      2.52 o 
   1  -2  11        2.37       -1.57      1.81 o 
   2  -2  11       76.82       71.85      5.08 o 
   3  -2  11        7.34        4.80      2.37 o 
   4  -2  11        9.85        6.18      3.08 o 
   5  -2  11       90.38       87.61      6.07 o 
   6  -2  11        0.98       -1.66      1.66 o 
   7  -2  11        1.82        7.49      3.00 o 
   8  -2  11       51.10       57.27      8.32 o 
   9  -2  11        2.46        4.33      2.66 o 
 -10  -1  11        6.13        6.16      3.83 o 
  -9  -1  11        2.42        4.16      3.33 o 
  -8  -1  11        8.94       13.15      4.33 o 
  -7  -1  11        3.63        5.33      3.33 o 
  -6  -1  11        1.89        0.92      2.25 o 
  -5  -1  11       77.74       63.86      4.83 o 
  -4  -1  11      144.93      144.59      8.41 o 
  -3  -1  11       26.95       27.98      7.66 o 
  -2  -1  11        0.02        1.83      3.83 o 
  -1  -1  11       35.79       35.46      7.16 o 
   0  -1  11       42.54       37.91      4.10 o 
   1  -1  11       74.46       87.39      5.70 o 
   2  -1  11        0.01        0.28      1.86 o 
   3  -1  11       39.14       38.31      4.39 o 
   4  -1  11        1.47        2.71      2.24 o 
   5  -1  11       23.95       21.67      3.79 o 
   6  -1  11        0.63        6.16      3.00 o 
   7  -1  11        9.39       12.32      3.66 o 
   8  -1  11        7.94        8.82      3.33 o 
 -10   0  11        5.03        3.33      3.50 o 
  -9   0  11        3.99        0.17      3.16 o 
  -8   0  11        8.32       13.48      4.66 o 
  -7   0  11       15.54       20.15      3.58 o 
  -6   0  11       40.96       46.16      4.43 o 
  -5   0  11      181.05      155.88      6.96 o 
  -4   0  11       48.21       41.75      3.90 o 
  -3   0  11       47.66       39.62      7.82 o 
  -2   0  11       69.23       61.26      8.99 o 
  -1   0  11        0.00        1.33      4.16 o 
   0   0  11       59.90       51.26      4.83 o 
   1   0  11       91.23       93.58      6.01 o 
   2   0  11        2.06       -1.63      2.25 o 
   3   0  11       25.20       24.46      3.96 o 
   4   0  11        6.65        3.98      2.34 o 
   5   0  11        4.17        3.00      2.83 o 
   6   0  11       11.49       14.65      4.33 o 
   7   0  11        1.38        7.16      3.33 o 
   8   0  11        4.80        1.33      2.83 o 
 -10   1  11       12.60        5.33      4.00 o 
  -9   1  11        1.36        1.00      3.16 o 
  -8   1  11       14.07       15.81      4.66 o 
  -7   1  11       16.83       19.31      3.55 o 
  -6   1  11       99.12       82.19      7.66 o 
  -5   1  11       48.10       48.94      7.99 o 
  -4   1  11       75.46       80.57      9.82 o 
  -3   1  11      107.87      103.04     10.99 o 
  -2   1  11       28.22       25.47      6.83 o 
  -1   1  11       35.03       35.46      7.66 o 
   0   1  11        7.35        8.38      3.02 o 
   1   1  11        1.80        1.61      2.44 o 
   2   1  11       46.41       49.39      5.24 o 
   3   1  11       87.09       83.34      6.44 o 
   4   1  11        0.14       -1.63      1.77 o 
   5   1  11       13.10       11.65      3.83 o 
   6   1  11        1.59        2.00      2.66 o 
   7   1  11        2.87        4.33      3.00 o 
 -10   2  11       10.86       15.98      5.49 o 
  -9   2  11        4.83        1.66      3.50 o 
  -8   2  11        0.61       -1.33      3.16 o 
  -7   2  11       37.33       35.76      4.36 o 
  -6   2  11       31.11       25.80      6.33 o 
  -5   2  11       26.61       32.46      7.16 o 
  -4   2  11       24.95       28.30      7.32 o 
  -3   2  11       43.67       54.10      9.16 o 
  -2   2  11        2.02       -0.50      4.83 o 
  -1   2  11        0.07        0.67      4.99 o 
   0   2  11      186.90      158.65     15.65 o 
   1   2  11      344.32      295.74     11.36 o 
   2   2  11        0.05       -0.86      2.46 o 
   3   2  11       54.82       43.46      5.32 o 
   4   2  11       31.94       36.85      5.06 o 
   5   2  11       48.84       45.61      7.32 o 
   6   2  11        0.71       10.15      3.16 o 
   7   2  11        0.03        2.83      2.50 o 
 -10   3  11        0.01       -1.66      2.83 o 
  -9   3  11       18.62       22.47      5.66 o 
  -8   3  11       41.07       29.47      5.99 o 
  -7   3  11        7.15       23.31      5.99 o 
  -6   3  11       87.26      113.20     11.65 o 
  -5   3  11       75.55       95.55     11.32 o 
  -4   3  11      253.68      259.69     17.98 o 
  -3   3  11       19.32       35.79      8.49 o 
  -2   3  11      235.53      210.75     16.48 o 
  -1   3  11      879.80      839.34     30.46 o 
   0   3  11      269.89      276.67     18.81 o 
   1   3  11       45.39       45.60      5.60 o 
   2   3  11        1.15       -0.04      2.59 o 
   3   3  11       24.55       15.88      3.70 o 
   4   3  11       26.59       18.10      3.96 o 
   5   3  11       13.15       11.32      4.00 o 
   6   3  11        2.31        9.32      3.16 o 
 -10   4  11        0.09       12.98      4.16 o 
  -7   4  11        0.53       -3.16      3.16 o 
  -6   4  11       92.01       68.25      9.99 o 
  -5   4  11      597.67      619.76     26.30 o 
  -4   4  11       13.40        7.16      5.33 o 
  -3   4  11      492.51      450.80     22.97 o 
  -2   4  11      587.53      542.36     25.14 o 
  -1   4  11        9.62        4.66      6.66 o 
   0   4  11       10.91        9.49      7.49 o 
   1   4  11        2.58        8.82      6.83 o 
   2   4  11        2.13        3.33      4.08 o 
   3   4  11        3.32        1.82      2.42 o 
   4   4  11        0.58        2.83      2.50 o 
   5   4  11       16.89       17.98      4.49 o 
  -7   5  11        7.77       11.99      4.99 o 
  -6   5  11       21.04       40.62      8.49 o 
  -5   5  11       46.54       63.92     10.82 o 
  -4   5  11       23.75       44.61      9.82 o 
  -3   5  11       65.03       77.57     12.82 o 
  -2   5  11        3.59        9.99      9.16 o 
  -1   5  11       27.68       38.79     11.65 o 
   0   5  11        7.47       11.82      8.66 o 
   1   5  11        2.47        9.66      7.16 o 
   2   5  11        1.27        6.66      6.33 o 
   3   5  11       58.42       60.29      6.54 o 
   4   5  11        3.16       -2.33      3.33 o 
  -8   6  11       67.75      141.00     12.32 o 
  -7   6  11       15.06       28.97      6.83 o 
  -6   6  11        5.06       15.32      6.16 o 
  -5   6  11        8.96        9.66      5.83 o 
  -4   6  11        4.92       14.98      7.16 o 
  -3   6  11       10.93       23.64      7.99 o 
  -2   6  11       49.95       64.09     14.82 o 
  -1   6  11       42.25       72.08     14.82 o 
   0   6  11       28.04       20.64      9.82 o 
   1   6  11        1.37        4.49      5.33 o 
   2   6  11       24.39       35.29      9.16 o 
   3   6  11        0.77        6.99      5.33 o 
  -8   7  11        0.05        7.32      3.33 o 
  -7   7  11       10.37       25.97      6.16 o 
  -6   7  11        0.09        9.49      3.83 o 
  -5   7  11        0.02        9.66      5.33 o 
  -4   7  11       29.00       76.08     13.48 o 
  -3   7  11       41.04       82.74     14.65 o 
  -2   7  11        4.18       26.64     13.65 o 
  -1   7  11       32.41       70.75     15.98 o 
   0   7  11       51.29       72.41     14.65 o 
   1   7  11        7.03       18.15      7.66 o 
  -6   8  11        1.10       17.98      4.83 o 
  -5   8  11        7.04       43.12      8.66 o 
  -4   8  11        0.00       35.79      8.99 o 
  -3   8  11       37.18       97.38     16.15 o 
  -2   8  11       17.47       55.77     17.15 o 
  -1   8  11        0.03       17.65     12.65 o 
   0 -11  12       18.39       20.32      6.08 o 
   1 -11  12       13.84       11.12      5.58 o 
   2 -11  12       11.39       22.06      4.24 o 
   3 -11  12        0.14       13.39     10.40 o 
   4 -11  12        0.38       26.14      6.16 o 
   5 -11  12        0.51       12.98      4.66 o 
  -2 -10  12       10.76       56.10     12.65 o 
  -1 -10  12       16.73       38.33     26.64 o 
   0 -10  12       10.56       53.94     10.99 o 
   1 -10  12        3.14       33.79      7.66 o 
   2 -10  12        1.47        2.00      3.00 o 
   3 -10  12        1.03       -0.50      3.16 o 
   5 -10  12       35.11       67.75      5.99 o 
  -4  -9  12        1.11       71.58     11.99 o 
  -3  -9  12       18.54       16.48      5.16 o 
  -2  -9  12        1.95       11.49      4.66 o 
  -1  -9  12        0.21        2.00      3.33 o 
   0  -9  12        0.05        0.83      3.16 o 
   1  -9  12        8.95       10.14      3.67 o 
   2  -9  12       17.51       10.70      3.67 o 
   3  -9  12        1.55        4.55      3.08 o 
   4  -9  12        9.50        1.50      5.83 o 
  -5  -8  12        6.94       10.65      4.83 o 
  -4  -8  12       20.48       13.32      4.99 o 
  -3  -8  12        6.43       10.01      3.60 o 
  -2  -8  12        1.44        2.85      3.50 o 
  -1  -8  12        2.59        4.70      3.10 o 
   0  -8  12       12.49        6.50      3.14 o 
   1  -8  12        7.62       13.83      3.54 o 
   2  -8  12       14.59       14.57      3.83 o 
   3  -8  12       19.47       11.32      6.99 o 
   4  -8  12        4.23        1.17      5.49 o 
   5  -8  12       62.07       32.30      8.16 o 
   6  -8  12        0.93        3.33      5.16 o 
  -6  -7  12        0.56       -2.50      2.50 o 
  -5  -7  12        4.62        0.42      2.68 o 
  -4  -7  12       42.58       50.52      5.56 o 
  -3  -7  12        2.44        2.19      3.75 o 
  -2  -7  12        1.16       -0.62      3.00 o 
  -1  -7  12        0.46       -1.17      2.24 o 
   0  -7  12        6.56       15.02      3.66 o 
   1  -7  12       13.81       19.15      3.77 o 
   2  -7  12       91.88       84.66      7.16 o 
   3  -7  12        5.89        1.50      5.33 o 
   4  -7  12      176.83      173.96     14.98 o 
   5  -7  12        2.56       -1.50      4.99 o 
   6  -7  12        4.60        1.17      4.83 o 
  -7  -6  12        1.68       -1.50      3.33 o 
  -6  -6  12        4.60        6.99      3.83 o 
  -5  -6  12       15.43       18.21      3.92 o 
  -4  -6  12        2.80        2.07      2.60 o 
  -3  -6  12       21.53       21.84      4.00 o 
  -2  -6  12        9.53       11.74      3.39 o 
  -1  -6  12       58.25       60.70     12.65 o 
   0  -6  12      162.84      165.64      7.91 o 
   1  -6  12        7.38       10.95      3.15 o 
   2  -6  12      156.51      154.15     15.81 o 
   3  -6  12       14.34       18.98      6.66 o 
   4  -6  12       16.64       12.65      5.99 o 
   5  -6  12       25.92       15.48      5.99 o 
   6  -6  12        2.90        3.33      4.83 o 
   7  -6  12        1.14        1.33      2.33 o 
   8  -6  12        2.56       -1.00      2.33 o 
  -8  -5  12        5.79       13.15      5.33 o 
  -7  -5  12       14.75       14.82      4.99 o 
  -6  -5  12        5.37       13.65      4.49 o 
  -5  -5  12        3.93        2.71      3.08 o 
  -4  -5  12       10.99       13.00      3.40 o 
  -3  -5  12       43.93       45.83      4.86 o 
  -2  -5  12       51.50       53.61      5.11 o 
  -1  -5  12        1.10        2.81      2.48 o 
   0  -5  12        8.64        8.64      3.16 o 
   1  -5  12        0.01        2.33      4.66 o 
   2  -5  12        1.39        2.83      4.49 o 
   3  -5  12       29.62       28.80      6.83 o 
   4  -5  12       71.11       76.41      9.66 o 
   5  -5  12       17.05       13.75      3.30 o 
   6  -5  12       72.04       76.91      7.99 o 
   7  -5  12       32.10       38.12      6.49 o 
   8  -5  12        0.18        8.66      3.16 o 
  -8  -4  12        2.18        0.33      2.83 o 
  -7  -4  12        2.78        3.16      3.50 o 
  -6  -4  12       33.63       29.86      4.83 o 
  -5  -4  12        5.69        2.99      2.91 o 
  -4  -4  12       29.55       28.80      4.00 o 
  -3  -4  12      400.94      399.68     31.96 o 
  -2  -4  12      222.68      229.54      8.67 o 
  -1  -4  12       12.45       18.64      3.91 o 
   0  -4  12        7.48        6.16      5.66 o 
   1  -4  12      150.05      165.64     14.82 o 
   2  -4  12      211.86      200.60     15.98 o 
   3  -4  12       14.95       16.31      5.99 o 
   4  -4  12       90.27       81.61      5.60 o 
   5  -4  12       20.80       19.88      3.66 o 
   6  -4  12       56.15       57.27      7.16 o 
   7  -4  12        0.39       -1.50      2.33 o 
   8  -4  12        6.41        9.32      3.33 o 
  -9  -3  12       24.63       30.80      6.49 o 
  -8  -3  12        0.76       -2.50      2.66 o 
  -7  -3  12       23.92       21.47      4.99 o 
  -6  -3  12        0.16       -1.82      1.92 o 
  -5  -3  12      105.12       97.19     16.81 o 
  -4  -3  12        8.34       13.43      2.95 o 
  -3  -3  12      113.14      106.21      5.90 o 
  -2  -3  12      181.87      182.46      7.41 o 
  -1  -3  12      110.71      122.85     11.82 o 
   0  -3  12      136.60      140.17     13.65 o 
   1  -3  12       40.34       42.95      8.16 o 
   2  -3  12       14.54       11.84      3.07 o 
   3  -3  12        0.93        0.41      1.92 o 
   4  -3  12       19.93       20.67      4.91 o 
   5  -3  12       75.94       63.97      6.83 o 
   6  -3  12       37.87       34.96      6.16 o 
   7  -3  12        0.72        0.83      2.16 o 
   8  -3  12       22.15       24.80      5.33 o 
  -9  -2  12        7.18       10.49      4.66 o 
  -8  -2  12       14.82       16.15      4.83 o 
  -7  -2  12        1.44        3.50      3.16 o 
  -6  -2  12        5.79        8.42      3.25 o 
  -5  -2  12       20.26       12.13      2.80 o 
  -4  -2  12       24.87       21.37      3.30 o 
  -3  -2  12       13.39       13.48      5.66 o 
  -2  -2  12       20.94       28.80      7.32 o 
  -1  -2  12       49.66       36.62      7.49 o 
   0  -2  12       24.65       28.13      7.16 o 
   1  -2  12        5.02        2.95      2.52 o 
   2  -2  12       28.44       30.70      3.97 o 
   3  -2  12        3.77        1.43      2.25 o 
   4  -2  12        9.82       13.79      3.35 o 
   5  -2  12       11.15       14.95      3.30 o 
   6  -2  12       16.37       20.14      4.66 o 
   7  -2  12        4.35        5.33      3.16 o 
   8  -2  12        3.11        4.49      3.50 o 
  -9  -1  12        7.27        9.32      4.16 o 
  -8  -1  12        4.08        3.33      3.33 o 
  -7  -1  12        9.45        7.16      3.66 o 
  -6  -1  12       18.41       18.63      3.47 o 
  -5  -1  12        4.42        2.17      2.19 o 
  -4  -1  12       81.46       91.56     10.32 o 
  -3  -1  12       24.97       19.31      6.33 o 
  -2  -1  12      126.53      124.35     13.65 o 
  -1  -1  12       79.88       76.91     10.15 o 
   0  -1  12       34.84       31.08      4.11 o 
   1  -1  12       60.70       49.60      4.93 o 
   2  -1  12      295.43      293.98     10.54 o 
   3  -1  12        1.26       -0.28      2.58 o 
   4  -1  12        8.11        5.87      2.59 o 
   5  -1  12       18.10       21.64      4.99 o 
   6  -1  12        2.39        0.67      2.33 o 
   7  -1  12        0.96        6.49      2.83 o 
  -9   0  12        3.56        1.17      3.33 o 
  -8   0  12        2.40        0.33      3.33 o 
  -7   0  12       21.54       15.91      3.46 o 
  -6   0  12       21.93       24.40      3.63 o 
  -5   0  12       21.64       17.81      5.83 o 
  -4   0  12        9.22       12.15      5.66 o 
  -3   0  12       14.62       11.32      5.99 o 
  -2   0  12        3.09        1.00      4.83 o 
  -1   0  12      217.00      208.92     16.48 o 
   0   0  12      113.03       92.44      6.27 o 
   1   0  12      156.98      125.11     10.15 o 
   2   0  12       21.13       13.81      3.41 o 
   3   0  12        1.57       -2.16      2.16 o 
   4   0  12      145.72      142.98      8.30 o 
   5   0  12        0.10        4.16      2.66 o 
   6   0  12        3.05        3.16      2.50 o 
   7   0  12        4.84       11.65      3.33 o 
 -10   1  12        0.09        5.33      3.66 o 
  -9   1  12       20.85       13.82      4.83 o 
  -8   1  12        8.14        6.16      3.66 o 
  -7   1  12        3.05        7.66      4.16 o 
  -6   1  12        3.70        5.99      4.16 o 
  -5   1  12      277.92      282.33     17.65 o 
  -4   1  12      102.34      115.03     12.32 o 
  -3   1  12        9.99       12.82      6.16 o 
  -2   1  12       39.42       37.79      8.49 o 
  -1   1  12      131.15      133.34     13.82 o 
   0   1  12       39.51       33.29      8.16 o 
   1   1  12       13.62       11.23      3.21 o 
   2   1  12       29.95       26.83      5.08 o 
   3   1  12       49.91       44.21      5.44 o 
   4   1  12       33.03       33.34      4.91 o 
   5   1  12        1.26       11.49      4.00 o 
   6   1  12        0.51       -1.00      1.83 o 
 -10   2  12       18.60       27.80      6.16 o 
  -9   2  12        0.02       -1.50      3.16 o 
  -7   2  12        0.02        1.83      3.66 o 
  -6   2  12       21.15       30.80      7.49 o 
  -5   2  12       17.75       16.48      6.33 o 
  -4   2  12       19.72       25.97      7.49 o 
  -3   2  12      103.01      110.37     12.82 o 
  -2   2  12       16.44       19.64      7.66 o 
  -1   2  12       16.80       22.47      8.66 o 
   0   2  12       82.48       98.38     12.98 o 
   1   2  12       46.37       40.15      5.39 o 
   2   2  12        6.98        3.98      2.97 o 
   3   2  12       80.88       71.02      6.63 o 
   4   2  12       17.54       20.69      4.00 o 
   5   2  12       11.66       19.48      4.66 o 
   6   2  12        5.76        4.49      2.83 o 
  -7   3  12        0.54       -0.17      3.50 o 
  -6   3  12        9.83       12.15      5.49 o 
  -5   3  12        8.49        6.33      5.16 o 
  -4   3  12        0.11        1.33      5.16 o 
  -3   3  12      211.35      216.24     17.15 o 
  -2   3  12       64.79       66.92     11.32 o 
  -1   3  12       26.13       34.63     10.32 o 
   0   3  12        8.56        7.82      7.16 o 
   1   3  12        3.63        2.83      6.33 o 
   2   3  12        1.23        5.20      2.78 o 
   3   3  12       52.77       59.99      6.42 o 
   4   3  12        9.62       11.65      4.16 o 
   5   3  12        0.02        2.66      2.33 o 
  -7   4  12      121.91      147.66     13.48 o 
  -6   4  12        8.30       11.15      5.49 o 
  -5   4  12      101.33      133.84     13.98 o 
  -4   4  12       63.67       76.08     12.15 o 
  -3   4  12        1.88        2.16      5.99 o 
  -2   4  12       39.10       43.61     11.49 o 
  -1   4  12        0.42       -0.50      6.83 o 
   0   4  12        4.10       -0.50      6.83 o 
   1   4  12        6.63        9.32      6.49 o 
   2   4  12       14.08        7.90      3.10 o 
   3   4  12        0.72        1.29      2.05 o 
   4   4  12        5.97        5.66      3.16 o 
  -8   5  12       44.23       32.63      7.32 o 
  -7   5  12        1.33        7.82      4.00 o 
  -6   5  12       40.56       45.61      8.99 o 
  -5   5  12       12.64       27.13      7.82 o 
  -4   5  12        0.01        9.49      4.83 o 
  -3   5  12        1.18        4.00      5.33 o 
  -2   5  12        2.44       -1.33      8.49 o 
  -1   5  12        0.11       -2.66      7.66 o 
   0   5  12        5.08        1.83      6.49 o 
   1   5  12       22.73       33.13      9.82 o 
   2   5  12        5.69       13.98      6.83 o 
   3   5  12        0.34        8.57      2.96 o 
  -8   6  12       15.88       21.97      5.83 o 
  -7   6  12        8.18       23.81      6.49 o 
  -6   6  12       14.71       27.63      7.49 o 
  -5   6  12        0.51       16.31      5.16 o 
  -4   6  12       25.77       51.61     11.65 o 
  -3   6  12        7.68       39.29     10.32 o 
  -2   6  12        1.95        5.83     10.99 o 
  -1   6  12        2.33       10.15     11.32 o 
   0   6  12        0.32       19.31      9.82 o 
   1   6  12        0.15        7.66      5.99 o 
  -7   7  12        2.43        9.82      4.33 o 
  -6   7  12        0.81       16.81      4.66 o 
  -5   7  12        0.54       19.98      5.66 o 
  -4   7  12       11.55       40.78      9.66 o 
  -3   7  12        3.08       37.12      8.49 o 
  -2   7  12       28.32       80.40     17.98 o 
  -1   7  12        1.30       13.98     11.32 o 
   2 -11  13        1.94       32.96      6.83 o 
  -1 -10  13        5.20        7.66      4.33 o 
   0 -10  13        4.52        3.66      4.00 o 
   2 -10  13       25.25       27.63      5.83 o 
  -2  -9  13        0.09        1.00      3.50 o 
  -1  -9  13        2.86        5.01      3.91 o 
   0  -9  13        0.73        2.75      2.67 o 
   1  -9  13       11.85       15.33      4.22 o 
   2  -9  13       24.30       31.88      4.99 o 
   3  -9  13        1.31        6.66      6.83 o 
   4  -9  13       38.07       32.46      8.82 o 
   5  -9  13        2.22        9.66      7.16 o 
  -4  -8  13        3.62        5.66      3.83 o 
  -3  -8  13        6.80       11.04      3.66 o 
  -2  -8  13        7.94        9.22      3.30 o 
  -1  -8  13       20.20       24.94      4.46 o 
   0  -8  13        2.26        2.78      3.75 o 
   1  -8  13        0.53        2.21      2.84 o 
   2  -8  13        0.11       -2.38      2.38 o 
   3  -8  13        0.89        4.99      6.33 o 
   4  -8  13       62.54       59.60     10.32 o 
   5  -8  13        5.57        3.50      5.66 o 
   6  -8  13        5.12        3.50      5.16 o 
  -5  -7  13        0.01       -0.37      2.29 o 
  -4  -7  13       51.76       67.55      6.32 o 
  -3  -7  13       65.89       65.51      6.10 o 
  -2  -7  13        0.79        3.94      3.33 o 
  -1  -7  13        1.69       -2.63      3.83 o 
   0  -7  13        0.11       -0.80      2.36 o 
   1  -7  13        0.47       -0.83      5.83 o 
   2  -7  13       11.77        7.32      6.49 o 
   3  -7  13       93.47       85.40     11.49 o 
   4  -7  13       50.51       61.93      9.82 o 
   5  -7  13       19.41       16.31      6.83 o 
   6  -7  13       11.30        3.83      4.99 o 
  -6  -6  13       13.47       17.65      5.16 o 
  -5  -6  13       20.39       18.27      3.96 o 
  -4  -6  13       12.25       11.93      3.51 o 
  -3  -6  13       44.20       48.39      5.23 o 
  -2  -6  13        9.93        9.73      3.28 o 
  -1  -6  13       37.77       46.43      5.12 o 
   0  -6  13      314.50      296.81     18.64 o 
   1  -6  13       11.79       23.97      8.49 o 
   2  -6  13      185.74      204.76     17.48 o 
   3  -6  13       47.25       40.45      8.99 o 
   4  -6  13        0.91       -3.16      4.00 o 
   5  -6  13       32.90       31.96      7.66 o 
   8  -6  13        5.90        0.50      3.00 o 
  -7  -5  13        1.40        1.00      3.33 o 
  -6  -5  13        2.05        6.16      3.66 o 
  -5  -5  13       50.58       49.31      5.32 o 
  -4  -5  13       56.31       60.72      5.57 o 
  -3  -5  13        7.50        3.43      2.72 o 
  -2  -5  13       83.03       85.27      5.97 o 
  -1  -5  13      155.58      165.64     14.32 o 
   0  -5  13        2.12        8.16      6.16 o 
   1  -5  13       84.37       82.40     11.49 o 
   2  -5  13       15.76       13.98      6.66 o 
   3  -5  13       32.59       36.29      8.16 o 
   4  -5  13       45.39       39.62      7.82 o 
   5  -5  13        0.46       -2.00      4.00 o 
   6  -5  13        1.17       10.15      3.33 o 
   7  -5  13        0.00        4.16      2.50 o 
   8  -5  13        2.50        9.32      3.50 o 
  -8  -4  13        5.41        0.50      3.33 o 
  -7  -4  13        0.55        2.66      3.00 o 
  -6  -4  13       28.05       27.08      5.91 o 
  -5  -4  13       71.65       77.97      6.04 o 
  -4  -4  13        1.06        4.62      2.65 o 
  -3  -4  13       34.57       39.09      4.50 o 
  -2  -4  13       47.06       57.93      9.99 o 
  -1  -4  13        0.39       -4.49      4.49 o 
   0  -4  13       40.68       49.61      9.82 o 
   1  -4  13       90.89       99.88     11.99 o 
   2  -4  13      117.25      114.36     12.32 o 
   3  -4  13        0.20        1.33      4.83 o 
   4  -4  13       18.62       12.49      5.99 o 
   5  -4  13       14.95       12.14      3.50 o 
   6  -4  13        1.26        2.50      2.66 o 
   7  -4  13       24.15       32.30      5.99 o 
   8  -4  13        0.48        1.17      2.50 o 
  -8  -3  13        0.13       -0.83      2.83 o 
  -7  -3  13        0.09        3.33      2.83 o 
  -6  -3  13       32.86       29.21      4.20 o 
  -5  -3  13       16.23       18.91      3.54 o 
  -4  -3  13      128.51      126.35      6.87 o 
  -3  -3  13       43.50       42.45      8.49 o 
  -2  -3  13       41.04       43.61      8.82 o 
  -1  -3  13       74.23       82.90     10.82 o 
   0  -3  13       44.22       42.28      8.82 o 
   1  -3  13       13.08       12.49      6.33 o 
   2  -3  13       16.75       14.98      5.99 o 
   3  -3  13       13.43       16.04      3.28 o 
   4  -3  13       35.37       30.09      4.33 o 
   5  -3  13        3.78       -0.47      3.08 o 
   6  -3  13       82.39       78.74      8.49 o 
   7  -3  13       23.11       28.97      5.83 o 
  -8  -2  13        2.79       11.15      4.00 o 
  -7  -2  13        0.87        0.33      2.83 o 
  -6  -2  13       51.70       52.07     11.65 o 
  -5  -2  13       12.16       11.82      5.33 o 
  -4  -2  13        7.39        4.33      4.83 o 
  -3  -2  13      132.60      135.84     13.82 o 
  -2  -2  13       30.23       27.80      7.66 o 
  -1  -2  13       48.74       65.76      9.99 o 
   0  -2  13        8.51       17.81      7.16 o 
   1  -2  13       86.85       74.08     10.49 o 
   2  -2  13        5.73        5.08      2.55 o 
   3  -2  13        7.35        4.08      2.57 o 
   4  -2  13       72.60       69.61      7.32 o 
   5  -2  13       39.36       34.91      4.71 o 
   6  -2  13       17.46       24.97      5.49 o 
   7  -2  13        0.17       -1.66      1.66 o 
  -9  -1  13        3.90        5.16      3.66 o 
  -8  -1  13        3.20        1.50      3.16 o 
  -7  -1  13        1.03        4.00      3.33 o 
  -6  -1  13        8.94       13.48      5.49 o 
  -5  -1  13       97.02      100.55     11.49 o 
  -4  -1  13       30.59       25.47      7.32 o 
  -3  -1  13       48.11       54.10      9.32 o 
  -2  -1  13      180.01      206.09     16.48 o 
  -1  -1  13       18.42        7.66      6.66 o 
   0  -1  13       25.16       24.80      7.82 o 
   1  -1  13       57.01       57.98      5.51 o 
   2  -1  13       32.05       29.73      4.50 o 
   3  -1  13       32.55       35.40      4.84 o 
   4  -1  13       61.48       56.28      9.16 o 
   5  -1  13       43.04       52.27      7.32 o 
   6  -1  13        0.31        6.83      3.00 o 
   7  -1  13        2.25        1.66      2.50 o 
  -9   0  13        6.52        8.66      4.16 o 
  -7   0  13       10.52       15.48      5.49 o 
  -6   0  13        1.45        4.49      4.49 o 
  -5   0  13        8.77       10.82      5.83 o 
  -4   0  13       58.09       50.27      9.16 o 
  -3   0  13       36.66       43.45      9.16 o 
  -2   0  13       67.24       62.76     10.99 o 
  -1   0  13       18.75       17.81      7.66 o 
   0   0  13       11.05       15.98      7.49 o 
   1   0  13      158.42      139.19      8.16 o 
   2   0  13       15.83       15.80      3.73 o 
   3   0  13        1.84        4.33      2.77 o 
   4   0  13        0.60        0.58      2.20 o 
   5   0  13        1.18       -1.66      2.33 o 
   6   0  13        5.91        2.00      2.83 o 
  -7   1  13        9.56       11.82      5.33 o 
  -6   1  13        2.89        2.66      4.49 o 
  -5   1  13        0.02       -3.33      3.33 o 
  -4   1  13      152.66      166.30     15.48 o 
  -3   1  13        3.10       13.15      6.33 o 
  -2   1  13      219.85      209.75     17.65 o 
  -1   1  13      181.84      168.30     16.48 o 
   0   1  13        0.97       -1.33      5.16 o 
   1   1  13       50.83       45.55      5.64 o 
   2   1  13       18.79       19.77      4.08 o 
   3   1  13       32.90       39.53      5.40 o 
   4   1  13       11.83       12.31      3.60 o 
   5   1  13        1.55        1.00      2.00 o 
   6   1  13        3.42        6.16      3.16 o 
  -7   2  13        6.64       12.65      5.49 o 
  -6   2  13        4.25       11.15      5.33 o 
  -5   2  13       57.29       59.93     10.49 o 
  -4   2  13        9.85       23.14      7.99 o 
  -3   2  13       51.66       68.75     11.49 o 
  -2   2  13       67.03       96.39     13.48 o 
  -1   2  13        3.84        7.82      7.32 o 
   0   2  13       25.66       43.45     10.49 o 
   1   2  13       12.43       20.67      6.41 o 
   2   2  13       34.31       21.81      4.39 o 
   3   2  13        5.41       11.29      3.15 o 
   4   2  13       52.13       49.27      5.95 o 
   5   2  13        1.05        5.66      2.66 o 
  -7   3  13        0.01        2.50      3.33 o 
  -6   3  13       12.82       14.82      6.16 o 
  -5   3  13       11.51       16.65      6.66 o 
  -4   3  13       16.90       15.65      7.32 o 
  -3   3  13       60.63       74.91     12.15 o 
  -2   3  13        0.45       10.15      5.83 o 
  -1   3  13       24.62       31.80     10.65 o 
   0   3  13       12.16       19.14      9.32 o 
   1   3  13        5.00        8.16      6.83 o 
   2   3  13        0.86        1.09      2.72 o 
   3   3  13       24.79       31.45      5.07 o 
   4   3  13        6.10        8.49      3.00 o 
  -7   4  13       59.55      130.01     12.98 o 
  -6   4  13        0.42        1.33      3.50 o 
  -5   4  13       76.06       70.58     11.15 o 
  -4   4  13        1.61       20.64      7.49 o 
  -3   4  13        3.09       11.82      5.66 o 
  -2   4  13       15.03       10.49     11.15 o 
  -1   4  13       36.99       39.95     13.48 o 
   0   4  13        6.64        9.66      9.32 o 
   1   4  13        2.63       10.82      7.32 o 
   2   4  13        0.99       -1.33      5.16 o 
   3   4  13        8.34       17.04      3.97 o 
  -8   5  13       12.76       19.31      5.99 o 
  -7   5  13        8.35       23.31      6.33 o 
  -6   5  13        3.39        8.66      4.33 o 
  -5   5  13        0.99       17.48      5.49 o 
  -4   5  13        1.24       28.97      7.99 o 
  -3   5  13       13.11       48.28     10.82 o 
  -2   5  13        2.36        5.83     10.32 o 
  -1   5  13        0.00       16.65     10.32 o 
   0   5  13        6.07        3.83      7.49 o 
   1   5  13       19.24       36.62     10.15 o 
  -6   6  13        1.05       25.97      6.16 o 
  -5   6  13       38.31       60.26     11.32 o 
  -4   6  13        4.62       30.80      8.16 o 
  -3   6  13       23.43       71.25     13.48 o 
  -2   6  13        5.12       20.81     12.15 o 
  -1   6  13        1.23       11.99     11.49 o 
   0   6  13       41.27       66.25     15.32 o 
   0 -10  14        1.33        7.99      3.66 o 
   1 -10  14        0.00       -2.83      2.83 o 
   2 -10  14        3.53        2.50      3.33 o 
  -2  -9  14       12.74       16.83      4.15 o 
  -1  -9  14        1.14        4.60      3.91 o 
   0  -9  14       12.95       19.61      4.13 o 
   1  -9  14        8.10        7.27      3.57 o 
   2  -9  14        5.91       -3.66      6.33 o 
   3  -9  14       29.69       22.81      8.66 o 
   4  -9  14        1.23        2.50      5.49 o 
   5  -9  14        5.98        1.66      5.66 o 
  -4  -8  14        0.24        0.17      4.00 o 
  -3  -8  14       14.07       20.07      4.19 o 
  -2  -8  14        1.94        2.16      2.82 o 
  -1  -8  14        0.01        2.04      2.83 o 
   0  -8  14       25.81       36.03     12.40 o 
   1  -8  14        0.61        2.66      7.16 o 
   2  -8  14        0.15        4.33      6.66 o 
   3  -8  14        2.00       -1.17      5.66 o 
   4  -8  14       10.36       11.32      6.83 o 
   5  -8  14       11.93       27.63      8.16 o 
   6  -8  14        2.96       -3.50      4.66 o 
  -5  -7  14        4.52        3.96      3.10 o 
  -4  -7  14        5.63        2.58      3.91 o 
  -3  -7  14       12.03       14.52      3.91 o 
  -2  -7  14       53.60       51.17      9.74 o 
  -1  -7  14        7.83       10.32      6.66 o 
   0  -7  14       47.80       49.61      9.66 o 
   1  -7  14       48.56       57.60     11.65 o 
   2  -7  14       13.62        9.99      7.32 o 
   3  -7  14        6.13       11.82      6.66 o 
   4  -7  14       19.34       20.14      7.32 o 
   5  -7  14       21.27       23.14      7.16 o 
  -6  -6  14        0.90       -2.16      3.33 o 
  -5  -6  14        8.23       15.24      5.33 o 
  -4  -6  14       14.90       22.88      4.15 o 
  -3  -6  14       35.33       38.28      4.80 o 
  -2  -6  14       67.10       70.92     11.49 o 
  -1  -6  14        0.04        2.83      5.66 o 
   0  -6  14       97.62      129.51     15.15 o 
   1  -6  14       30.77       40.29     11.32 o 
   2  -6  14        4.52        1.17      6.49 o 
   3  -6  14       19.41       16.81      7.66 o 
   4  -6  14        0.41        2.50      5.16 o 
   5  -6  14       31.92       38.95      8.32 o 
  -6  -5  14       44.29       54.93      7.32 o 
  -5  -5  14        5.72        5.95      4.41 o 
  -4  -5  14       83.48       95.90      6.62 o 
  -3  -5  14       75.37       80.07     11.32 o 
  -2  -5  14        8.05       15.98      6.83 o 
  -1  -5  14       14.57       16.31      7.32 o 
   0  -5  14       23.75       24.80      9.49 o 
   1  -5  14       86.79       92.89     12.98 o 
   2  -5  14        1.99        2.16      5.66 o 
   3  -5  14       48.18       47.78      9.16 o 
   4  -5  14       16.35       18.98      6.66 o 
   5  -5  14       25.64       17.15      6.66 o 
  -7  -4  14        7.46        7.49      4.33 o 
  -6  -4  14       45.92       45.24      4.92 o 
  -5  -4  14       55.57       51.35      9.07 o 
  -4  -4  14        7.27       15.48      6.16 o 
  -3  -4  14       64.15       61.76     10.32 o 
  -2  -4  14       48.16       57.10     10.49 o 
  -1  -4  14       13.33       15.98      7.66 o 
   0  -4  14       87.33       99.22     13.48 o 
   1  -4  14        5.28       11.65      7.49 o 
   2  -4  14       21.26       21.97      7.99 o 
   3  -4  14       10.68       23.31      7.16 o 
   4  -4  14       15.43       10.32      6.16 o 
   5  -4  14        3.20        5.49      5.16 o 
   6  -4  14       33.12       30.96      5.83 o 
   7  -4  14        0.04        3.83      2.83 o 
  -7  -3  14        6.20        7.82      3.66 o 
  -6  -3  14        4.63       14.82      5.16 o 
  -5  -3  14       26.56       31.46      7.49 o 
  -4  -3  14        2.65        1.83      4.33 o 
  -3  -3  14       10.11       22.47      7.66 o 
  -2  -3  14        1.28        2.66      5.49 o 
  -1  -3  14       65.45       71.25     11.15 o 
   0  -3  14       60.55       67.09     11.65 o 
   1  -3  14        0.10       -1.66      4.99 o 
   2  -3  14       48.22       36.79      8.82 o 
   3  -3  14       32.98       39.62      8.49 o 
   4  -3  14       13.30       11.25      3.23 o 
   5  -3  14        2.68        5.30      2.55 o 
   6  -3  14       20.55       17.15      4.49 o 
  -8  -2  14        1.65       -0.17      2.66 o 
  -6  -2  14        0.00        0.33      3.16 o 
  -5  -2  14       22.35       15.65      6.33 o 
  -4  -2  14       50.85       47.61      9.16 o 
  -3  -2  14       49.91       67.09     10.82 o 
  -2  -2  14        2.37        1.83      6.16 o 
  -1  -2  14        1.41        5.99      5.49 o 
   0  -2  14       33.28       36.62      9.66 o 
   1  -2  14       65.13       58.10     10.32 o 
   2  -2  14        2.92        1.33      5.49 o 
   3  -2  14       11.46        8.33      3.20 o 
   4  -2  14        1.83        0.87      2.33 o 
   5  -2  14        4.06        3.50      2.66 o 
   6  -2  14        0.30        6.99      3.16 o 
  -6  -1  14        5.13        5.33      4.83 o 
  -5  -1  14        0.50        3.66      4.49 o 
  -4  -1  14      161.88      180.95     16.15 o 
  -3  -1  14        1.07        4.66      5.99 o 
  -2  -1  14       44.17       72.91     11.49 o 
  -1  -1  14       50.17       56.60     11.65 o 
   0  -1  14        7.03        4.99      7.49 o 
   1  -1  14       68.47       63.41      9.57 o 
   2  -1  14        8.74        7.62      3.15 o 
   3  -1  14        0.75        3.29      2.52 o 
   4  -1  14        3.25        1.94      2.37 o 
   5  -1  14       13.60       18.48      4.99 o 
   6  -1  14        4.06        0.33      2.33 o 
  -7   0  14        1.04        5.16      3.83 o 
  -6   0  14        1.14       10.32      5.33 o 
  -5   0  14       71.88       89.39     11.15 o 
  -4   0  14       40.17       40.45      9.49 o 
  -3   0  14       61.62       87.73     12.82 o 
  -2   0  14        0.00       -1.33      4.49 o 
  -1   0  14       64.91       64.42     12.32 o 
   0   0  14      106.86      118.69     14.98 o 
   1   0  14        0.08        1.47      2.87 o 
   2   0  14        5.15       11.23      5.91 o 
   3   0  14        2.56        3.46      2.77 o 
   4   0  14       12.34       26.31      6.74 o 
   5   0  14        0.01       -1.17      2.33 o 
  -7   1  14        0.47        2.83      4.16 o 
  -6   1  14        0.22        5.33      4.00 o 
  -5   1  14        7.48       12.82      5.83 o 
  -4   1  14       24.19       39.12      9.66 o 
  -3   1  14        0.00        3.50      6.33 o 
  -2   1  14       34.83       35.13      9.66 o 
  -1   1  14        3.21        9.32      8.82 o 
   0   1  14       45.52       46.44     11.32 o 
   1   1  14        7.13        6.03      3.32 o 
   2   1  14       15.56       20.69      4.16 o 
   3   1  14       88.36       94.93      7.68 o 
   4   1  14       28.62       43.91     11.24 o 
   5   1  14        4.26        1.50      2.50 o 
  -7   2  14        9.61       10.82      5.66 o 
  -6   2  14        1.07        4.00      4.33 o 
  -5   2  14       29.07       38.95      8.49 o 
  -4   2  14        1.36       13.48      6.49 o 
  -3   2  14        2.18       14.98      6.33 o 
  -2   2  14        0.07        8.66      5.66 o 
  -1   2  14        4.02       19.31      9.99 o 
   0   2  14        0.28       -2.00      6.16 o 
   1   2  14       33.64       36.12      9.66 o 
   2   2  14       25.63       23.03      4.61 o 
   3   2  14       25.31       35.79      5.52 o 
   4   2  14        0.72        7.32      3.16 o 
  -7   3  14        0.21        4.00      4.16 o 
  -6   3  14       29.32       35.62      8.16 o 
  -5   3  14       11.17       21.97      7.49 o 
  -4   3  14        8.42       20.14      7.66 o 
  -3   3  14       10.70       20.14      8.49 o 
  -2   3  14        6.96        6.99      9.49 o 
  -1   3  14        2.18        4.00     10.15 o 
   0   3  14        9.40       21.81     10.15 o 
   1   3  14        3.69        8.66      7.32 o 
   2   3  14       68.52       78.41     12.49 o 
   3   3  14        6.89        7.10      3.50 o 
  -7   4  14       21.47       20.64      6.66 o 
  -6   4  14        0.25        8.99      4.83 o 
  -5   4  14        0.44       19.81      6.99 o 
  -4   4  14        8.78       22.97      7.32 o 
  -3   4  14        4.91       28.97      8.16 o 
  -2   4  14        1.82       10.99     10.49 o 
  -1   4  14        6.00       10.32     11.65 o 
   0   4  14       29.61       31.30     12.65 o 
   1   4  14        4.95       12.65      7.49 o 
  -6   5  14        2.73       13.48      5.33 o 
  -5   5  14       26.97       54.77     11.32 o 
  -4   5  14       15.06       44.11     10.82 o 
  -3   5  14       22.25       71.08     13.32 o 
  -2   5  14       12.95       27.97     14.82 o 
  -1   5  14        1.17       -6.66      9.32 o 
   0   5  14        4.02        6.66      9.82 o 
  -1  -9  15        4.64        4.66      5.33 o 
   0  -9  15        3.27        1.66      5.33 o 
   1  -9  15       13.16       20.98      9.99 o 
   2  -9  15        3.73       11.32      8.32 o 
   3  -9  15        1.70       -1.33      6.16 o 
  -2  -8  15        0.65        1.00      4.00 o 
  -1  -8  15        1.00       -1.66      4.16 o 
   0  -8  15        4.54        0.33      4.49 o 
   1  -8  15        0.04       -4.49      6.49 o 
   2  -8  15       12.19        9.16      7.82 o 
   3  -8  15        0.35       -1.00      5.16 o 
   4  -8  15        1.65        0.17      5.33 o 
   5  -8  15       11.82        6.83      6.83 o 
  -4  -7  15        2.01        1.45      2.20 o 
  -3  -7  15        0.48        6.33      4.33 o 
  -2  -7  15        0.40       -1.33      4.00 o 
  -1  -7  15        2.46        7.82      6.33 o 
   0  -7  15        3.12        8.16      5.33 o 
   1  -7  15        5.93       11.82      8.82 o 
   2  -7  15        9.89        5.33      7.66 o 
   3  -7  15        2.10        3.00      6.33 o 
   4  -7  15        2.42       -4.66      4.66 o 
   5  -7  15        1.29       -1.33      4.99 o 
  -5  -6  15        6.51        7.18      2.91 o 
  -4  -6  15        0.00       -1.50      3.50 o 
  -3  -6  15        5.77       12.98      5.83 o 
  -2  -6  15       15.37       28.97      8.49 o 
  -1  -6  15       15.51       15.65      8.66 o 
   0  -6  15       12.44       40.78     12.65 o 
   1  -6  15       25.59       27.47     10.65 o 
   2  -6  15       20.07       22.47      9.49 o 
   3  -6  15        0.09       -1.66      5.66 o 
   4  -6  15        1.53        4.49      5.33 o 
   5  -6  15        6.48       12.49      6.66 o 
  -5  -5  15        1.66       -3.66      3.66 o 
  -4  -5  15        0.29       -1.50      4.16 o 
  -3  -5  15        1.33        8.99      5.66 o 
  -2  -5  15       20.95       30.13      8.66 o 
  -1  -5  15        2.66       10.99      5.99 o 
   0  -5  15       34.30       44.78     11.99 o 
   1  -5  15       12.95       20.31      9.82 o 
   2  -5  15        1.62       -3.00      5.83 o 
   3  -5  15        5.44        1.00      5.99 o 
   4  -5  15        1.49        0.67      4.83 o 
   5  -5  15        2.83        1.50      5.16 o 
  -6  -4  15        3.41        1.50      4.16 o 
  -5  -4  15        3.61        1.33      4.00 o 
  -4  -4  15        0.76        3.33      4.33 o 
  -3  -4  15        0.00       -1.50      4.00 o 
  -2  -4  15        1.75       -4.16      4.16 o 
  -1  -4  15        3.05        1.33      4.99 o 
   0  -4  15        4.16        1.33      7.99 o 
   1  -4  15        3.22        9.66      8.32 o 
   2  -4  15        6.43       18.15      8.16 o 
   3  -4  15        0.08       -2.00      4.49 o 
   4  -4  15        0.03       -0.83      4.16 o 
   5  -4  15        0.02        3.33      4.83 o 
  -6  -3  15        1.06       -3.16      3.16 o 
  -5  -3  15        2.72        3.50      4.16 o 
  -4  -3  15        0.40        3.83      4.33 o 
  -3  -3  15       44.13       51.27     10.15 o 
  -2  -3  15       12.55       24.47      8.32 o 
  -1  -3  15       39.12       70.92     11.82 o 
   0  -3  15       36.79       48.11     11.82 o 
   1  -3  15        0.97       -2.83      6.16 o 
   2  -3  15        2.79       -1.50      4.83 o 
   3  -3  15       19.25       16.48      7.32 o 
   4  -3  15       30.55       39.45      8.49 o 
  -6  -2  15        2.60        5.99      4.16 o 
  -5  -2  15        3.08        2.00      3.66 o 
  -4  -2  15        0.34        9.32      5.33 o 
  -3  -2  15       43.31       67.92     11.65 o 
  -2  -2  15       32.22       56.60     11.32 o 
  -1  -2  15       40.42       54.27     11.82 o 
   0  -2  15        7.47       11.82      8.49 o 
   1  -2  15        3.96        4.83      6.83 o 
   2  -2  15      180.20      177.12     16.65 o 
   3  -2  15       57.35       49.94      9.99 o 
   4  -2  15        0.09        1.97      2.83 o 
   5  -2  15        5.00        6.33      3.50 o 
  -6  -1  15        0.05        2.50      4.16 o 
  -5  -1  15        0.69        1.00      4.16 o 
  -4  -1  15        0.00        5.66      4.66 o 
  -3  -1  15        2.83        6.66      5.49 o 
  -2  -1  15        4.38        8.82      6.49 o 
  -1  -1  15        1.03       11.32      8.66 o 
   0  -1  15       12.87       22.81      9.82 o 
   1  -1  15        8.43       17.98      8.32 o 
   2  -1  15       12.97        7.49      6.49 o 
   3  -1  15       51.53       48.04      5.91 o 
   4  -1  15        0.75       -0.53      2.24 o 
   5  -1  15       18.43       18.15      4.66 o 
  -7   0  15        1.14        8.16      4.83 o 
  -6   0  15        0.04       -3.00      3.16 o 
  -5   0  15        1.30       10.32      5.16 o 
  -4   0  15       15.36       29.13      8.66 o 
  -3   0  15       61.43      110.87     14.65 o 
  -2   0  15        2.69       14.48      7.16 o 
  -1   0  15       20.79       33.63     12.15 o 
   0   0  15       28.46       35.46     11.49 o 
   1   0  15        8.99       13.38      3.73 o 
   2   0  15       40.20       29.87      4.94 o 
   3   0  15        9.67        5.54      2.78 o 
   4   0  15        9.33        3.77      3.91 o 
  -7   1  15       14.39       25.80      6.99 o 
  -6   1  15       59.84       58.60      9.99 o 
  -5   1  15        0.81        3.00      3.66 o 
  -4   1  15       29.99       60.76     10.99 o 
  -3   1  15       11.22       24.47      8.49 o 
  -2   1  15        4.10        6.49      6.83 o 
  -1   1  15        0.09       -3.33      8.49 o 
   0   1  15       28.43       33.96     11.15 o 
   1   1  15        6.32        8.49      7.82 o 
   2   1  15       13.26       12.20      4.00 o 
   3   1  15        1.98        6.30      4.08 o 
  -7   2  15        6.68       17.15      5.99 o 
  -6   2  15        1.48        7.49      4.99 o 
  -5   2  15        0.69       23.14      6.83 o 
  -4   2  15        3.48        9.99      6.33 o 
  -3   2  15        0.20       19.98      7.32 o 
  -2   2  15        7.91       35.29      9.66 o 
  -1   2  15       19.55       33.29     13.15 o 
   0   2  15       28.46       30.63     11.82 o 
   1   2  15        2.22        8.32      7.66 o 
   2   2  15        5.40        4.44      3.16 o 
  -6   3  15       13.16       11.82      5.66 o 
  -5   3  15        0.75        6.99      4.33 o 
  -4   3  15       20.44       39.62     10.32 o 
  -3   3  15        1.93        6.99      6.16 o 
  -2   3  15        0.70        4.16     10.82 o 
  -1   3  15        2.55        3.83     10.15 o 
   0   3  15        8.35       10.82      9.16 o 
   1   3  15        2.46        6.99      6.99 o 
  -5   4  15        3.98       25.14      6.99 o 
  -4   4  15        0.75       27.80      7.32 o 
  -3   4  15       12.73       46.28     12.65 o 
  -2   4  15       30.13       45.78     15.65 o 
  -1   4  15        7.50       25.80     14.48 o 
   0  -8  16        0.07        1.83      4.66 o 
   1  -8  16        0.15       -5.66      6.83 o 
   2  -8  16        6.75        5.99      8.49 o 
   3  -8  16        0.76       -0.67      6.33 o 
  -2  -7  16        0.05        9.32      5.49 o 
  -1  -7  16        1.58        0.83      4.66 o 
   0  -7  16        0.56       -1.83      5.99 o 
   1  -7  16        6.16        9.49      9.32 o 
   2  -7  16        4.29        3.83      7.82 o 
   3  -7  16       17.03       16.15      7.82 o 
   4  -7  16        4.07        6.16      6.33 o 
  -4  -6  16        0.96        1.83      4.33 o 
  -3  -6  16        7.07        0.33      4.66 o 
  -2  -6  16        6.88       13.98      5.83 o 
  -1  -6  16        4.25        1.33      6.49 o 
   0  -6  16       17.75       12.32     11.65 o 
   1  -6  16       16.91       11.99     10.82 o 
   2  -6  16       20.74       19.14     10.32 o 
   3  -6  16       48.92       51.77     11.15 o 
   4  -6  16        5.45        9.49      6.16 o 
  -4  -5  16       28.11       36.29      8.66 o 
  -3  -5  16       12.60       13.15      6.99 o 
  -2  -5  16        0.41       10.99      6.33 o 
  -1  -5  16        0.04       23.47      7.49 o 
   0  -5  16       27.90       30.80     12.65 o 
   1  -5  16       46.69       73.91     14.82 o 
   2  -5  16        2.96        4.99      7.32 o 
   3  -5  16       13.72        7.32      6.83 o 
   4  -5  16        0.20       -4.16      4.16 o 
  -5  -4  16        4.64        7.49      4.66 o 
  -4  -4  16        6.82        0.83      4.16 o 
  -3  -4  16        0.59       -3.83      3.83 o 
  -2  -4  16        1.16        8.66      6.33 o 
  -1  -4  16        0.70       13.98      6.83 o 
   0  -4  16        1.82        4.83      9.82 o 
   1  -4  16        0.74        4.66      8.16 o 
   2  -4  16       38.26       40.95     10.99 o 
   3  -4  16        2.02        0.83      5.33 o 
   4  -4  16        5.15        5.66      6.49 o 
  -6  -3  16        0.01       -1.66      3.33 o 
  -5  -3  16        0.21       -2.33      3.66 o 
  -4  -3  16       15.88       25.14      7.66 o 
  -3  -3  16        3.08       11.65      5.83 o 
  -2  -3  16       12.49       16.65      7.99 o 
  -1  -3  16        1.02        3.16      5.49 o 
   0  -3  16        0.11       -1.83      7.99 o 
   1  -3  16       30.82       40.45     11.99 o 
   2  -3  16        0.88       -3.33      5.49 o 
   3  -3  16        7.90       12.82      6.99 o 
   4  -3  16        1.37       11.65      6.49 o 
  -6  -2  16        0.06        0.50      3.50 o 
  -5  -2  16        0.60        2.83      3.83 o 
  -4  -2  16        5.90       22.31      8.16 o 
  -3  -2  16        4.93       10.32      5.99 o 
  -2  -2  16        0.83        4.00      5.99 o 
  -1  -2  16        5.35        9.49     10.49 o 
   0  -2  16       57.12       56.60     13.82 o 
   1  -2  16        0.16       -6.49      6.83 o 
   2  -2  16        0.63       -4.83      5.49 o 
   3  -2  16        0.68       -4.16      4.16 o 
   4  -2  16       12.14       11.65      6.49 o 
  -6  -1  16        0.43       -3.00      3.50 o 
  -5  -1  16       12.00       14.15      5.99 o 
  -4  -1  16       12.53       14.82      5.99 o 
  -3  -1  16       39.02       48.44     10.49 o 
  -2  -1  16      108.55      125.85     12.82 o 
  -1  -1  16       36.95       28.97     12.82 o 
   0  -1  16        0.00        7.82      9.66 o 
   1  -1  16        0.35       -4.00      5.99 o 
   2  -1  16        3.37        1.00      5.33 o 
   3  -1  16        1.53        5.33      5.83 o 
  -6   0  16       10.30       10.99      4.99 o 
  -5   0  16        1.62        4.66      4.49 o 
  -4   0  16        3.57       11.99      6.16 o 
  -3   0  16        0.93       10.15      6.33 o 
  -2   0  16       15.34       36.46     10.49 o 
  -1   0  16       12.45       17.31     11.15 o 
   0   0  16        4.65       -1.33      8.66 o 
   1   0  16        1.36        3.16      6.66 o 
   2   0  16        4.48        5.33      5.49 o 
   3   0  16        8.02       -1.53      5.83 o 
  -6   1  16        0.45       10.49      5.16 o 
  -5   1  16        0.60       10.49      5.99 o 
  -4   1  16        3.31        9.49      5.49 o 
  -3   1  16        4.39       15.48      7.66 o 
  -2   1  16        4.20       24.14      6.83 o 
  -1   1  16        2.73       10.82      9.49 o 
   0   1  16        2.82        8.66      9.32 o 
   1   1  16        5.06        8.16      8.16 o 
   2   1  16       12.17       21.47      6.16 o 
  -5   2  16        4.52       12.98      6.66 o 
  -4   2  16        4.68       18.31      7.82 o 
  -3   2  16        1.77       31.80      8.32 o 
  -2   2  16        2.85       32.63     10.82 o 
  -1   2  16       10.52       18.81     13.15 o 
   0   2  16       27.89       76.08     16.15 o 
  -4   3  16       22.88       37.79     11.15 o 
  -3   3  16        0.06       19.64      8.66 o 
  -2   3  16       35.98       45.11     16.48 o 
  -1  -6  17        3.43       15.15      8.49 o 
   0  -6  17       10.16       11.49     12.82 o 
   1  -6  17        6.10        3.16     10.32 o 
   2  -6  17        3.30        3.33      9.66 o 
  -3  -5  17        0.81        6.16      5.66 o 
  -2  -5  17        0.22       -3.16      4.99 o 
  -1  -5  17       23.12       40.78     12.65 o 
   0  -5  17       13.96        7.16     12.98 o 
   1  -5  17        1.26       -4.49      8.82 o 
   2  -5  17        3.48       -1.00      7.32 o 
  -3  -4  17        0.51        9.99      6.83 o 
  -2  -4  17       27.75       66.75     13.48 o 
  -1  -4  17       10.06       23.97      9.16 o 
   0  -4  17        0.45       12.82      9.82 o 
   1  -4  17       21.45       27.47     12.15 o 
   2  -4  17        0.00        3.66      7.66 o 
   3  -4  17       39.93       36.79     10.15 o 
  -4  -3  17        2.15        4.66      5.66 o 
  -3  -3  17        4.53       25.47      7.99 o 
  -2  -3  17        1.14       -0.17      6.16 o 
  -1  -3  17        1.37       -6.99      7.16 o 
   0  -3  17        0.52       -3.50     10.15 o 
   1  -3  17       29.70       43.12     12.82 o 
   2  -3  17        0.29        0.67      6.49 o 
  -4  -2  17       22.38       34.63      9.49 o 
  -3  -2  17        1.00       17.98      6.99 o 
  -2  -2  17       12.91       27.30      9.49 o 
  -1  -2  17        3.08       -5.49     10.32 o 
   0  -2  17        0.33       -8.66      9.66 o 
   1  -2  17        3.13        7.16      8.82 o 
   2  -2  17        6.93       13.48      8.16 o 
  -4  -1  17       90.52      120.69     13.15 o 
  -3  -1  17       24.30       58.76     12.32 o 
  -2  -1  17       19.85       54.60     12.82 o 
  -1  -1  17        5.29        5.33     11.15 o 
   0  -1  17        5.45        6.49      9.82 o 
   1  -1  17        8.79       14.65      9.99 o 
  -4   0  17        6.46       14.82      7.66 o 
  -3   0  17        2.14       10.32      7.82 o 
  -2   0  17        4.49        8.82      7.16 o 
  -1   0  17       22.32       47.44     15.81 o 
   0   0  17        0.51       -0.17      9.49 o 
  -3   1  17       10.19       34.13      9.16 o 
  -2   1  17        0.01       13.98      9.32 o 
  -1   1  17        5.33        6.16     12.65 o 
                                                 
